# Supplementary material for: First Report and Comparative Genomic Analysis of Mycoplasma capricolum subsp. capricolum HN-B in Hainan Island, China
Source: Microorganisms. 2022 Nov 19;10(11):2298. doi: 10.3390/microorganisms10112298 (PMC9697796; doi:10.3390/microorganisms10112298)
Supplement: Supplementary file 1 [file microorganisms-10-02298-s001.zip]

Archive with 13 entries (13 files):
- Figure S1 Variation type display diagram.pdf
- Table S1 Software Information Related to Gene Function Analysis.xlsx
- Table S10 The core genome of Mycoplasma capricolum.xls
- Table S11 Number of caprine-host-specific orthologs.xls
- Table S12 Number of bovine-host-specific orthologs.xls
- Table S2 The potential CRISPRs in Mcc HN-B.xls
- Table S3 Proteins with transmembrane structure in Mcc HN-B.xlsx
- Table S4 Secreted proteins in Mcc HN-B.secretion.xls
- Table S5 Genes annotation statistics of Mcc HN-B.xls
- Table S6 Gene islands of Mcc HN-B.xls
- Table S7 VFDB database annotation results for Mcc HN-B.xls
- Table S8 Coverage statistics of collinearity alignment between target strains and Mcc HN-B.xls
- Table S9 Orthologs of each strain in the Mm cluster.xls
