# Supplementary material for: First Report and Comparative Genomic Analysis of Mycoplasma capricolum subsp. capricolum HN-B in Hainan Island, China
Source: Microorganisms. 2022 Nov 19;10(11):2298. doi: 10.3390/microorganisms10112298 (PMC9697796; doi:10.3390/microorganisms10112298)
Supplement: Supplementary file 1 [file microorganisms-10-02298-s001.zip › Table S1 Software Information Related to Gene Function Analysis.xlsx]

## Sheet: Sheet1
TableS1 Software information related to gene function analysis.
Database	Software	Version / time	Parameter / threshold
Non-redundantprotein sequence database (Nr)	BlastP	20200419	E-value <1e−5
SwissProt	Diamond	2020_02	E-value <1e−5
Gene Ontology database (GO)	Blast2GO	2019Nov	default
Kyoto Encyclopedia of Genes and Genomes(KEGG)	Diamond	20200416	E-value <1e−5
Clusters of Orthologous Groups (COG)	Diamond	2015	E-value <1e−5
Pfam database (version 32.0)	Pfam_Scan	version 1.6	default
carbohydrate-active enZYmes database (CAZy)	BlastP	20190808	E-value <1e−5
Pathogen-Host Interactions database (PHI)	BlastP	version 4.8	E-value <1e−5
Comprehensive Antibiotic Resistance Database (CARD)	RGI	version 3.0.8	default
Virulence Factors of Pathogenic Bacteria database (VFDB)	BlastN	2020.04.17	E-value <1e−5
