# Supplementary material for: First Report and Comparative Genomic Analysis of Mycoplasma capricolum subsp. capricolum HN-B in Hainan Island, China
Source: Microorganisms. 2022 Nov 19;10(11):2298. doi: 10.3390/microorganisms10112298 (PMC9697796; doi:10.3390/microorganisms10112298)
Supplement: Supplementary file 1 [file microorganisms-10-02298-s001.zip › Table S10 The core genome of Mycoplasma capricolum.xls]

## Sheet: Sheet1
Table S10.The core genome of Mycoplasma capricolum.
ORTHOMCL_id	Mcc_HN-B_list	Mcc_ATCC_27343_list	Mccp_M1601_list
ORTHOMCL1	NO343_03380;NO343_03400;NO343_03410	MCAP_RS01750;MCAP_RS01760;MCAP_RS01770;MCAP_RS01780	M1601_RS01890;M1601_RS01910;M1601_RS01920
ORTHOMCL2	NO343_03385;NO343_03405;NO343_03415	MCAP_RS01755;MCAP_RS01775;MCAP_RS01785;MCAP_RS04765	M1601_RS01895;M1601_RS01915;M1601_RS01925
ORTHOMCL5	NO343_01780;NO343_03215	MCAP_RS00110;MCAP_RS01365	M1601_RS00090
ORTHOMCL8	NO343_01785;NO343_01810;NO343_01815	MCAP_RS00115	M1601_RS00095;M1601_RS00100
ORTHOMCL9	NO343_02565;NO343_02570	MCAP_RS00685	M1601_RS00700
ORTHOMCL10	NO343_03070;NO343_03075	MCAP_RS01225	M1601_RS01315;M1601_RS05410
ORTHOMCL11	NO343_00225	MCAP_RS03210	M1601_RS03345
ORTHOMCL12	NO343_01900	MCAP_RS00185	M1601_RS00175
ORTHOMCL13	NO343_02230	MCAP_RS00340	M1601_RS00360
ORTHOMCL14	NO343_02850;NO343_02855	MCAP_RS04435	M1601_RS00985;M1601_RS01075
ORTHOMCL15	NO343_03295	MCAP_RS01665	M1601_RS01770
ORTHOMCL16	NO343_04630	MCAP_RS02955	M1601_RS03010;M1601_RS05660
ORTHOMCL17	NO343_03225	MCAP_RS01375	M1601_RS05050
ORTHOMCL18	NO343_01315	MCAP_RS04865	M1601_RS05105
ORTHOMCL19	NO343_04395	MCAP_RS04985	M1601_RS05595
ORTHOMCL20	NO343_02345	MCAP_RS00455	M1601_RS00475
ORTHOMCL21	NO343_02370	MCAP_RS00480	M1601_RS00500
ORTHOMCL22	NO343_03960	MCAP_RS02355	M1601_RS02480
ORTHOMCL23	NO343_04265	MCAP_RS04780	M1601_RS02640
ORTHOMCL25	NO343_00290	MCAP_RS03275	M1601_RS03420
ORTHOMCL26	NO343_00660	MCAP_RS03640	M1601_RS03790
ORTHOMCL27	NO343_00680	MCAP_RS03665	M1601_RS03825
ORTHOMCL28	NO343_00685	MCAP_RS03670	M1601_RS03830
ORTHOMCL29	NO343_00700	MCAP_RS03685	M1601_RS03845
ORTHOMCL30	NO343_01320	MCAP_RS03990	M1601_RS04165
ORTHOMCL31	NO343_01415	MCAP_RS04085	M1601_RS04270
ORTHOMCL32	NO343_01420	MCAP_RS04090	M1601_RS04275
ORTHOMCL33	NO343_01625	MCAP_RS04290	M1601_RS04495
ORTHOMCL34	NO343_01630	MCAP_RS04295	M1601_RS04500
ORTHOMCL35	NO343_01635	MCAP_RS04300	M1601_RS04505
ORTHOMCL36	NO343_01640	MCAP_RS04305	M1601_RS04510
ORTHOMCL37	NO343_01655	MCAP_RS04880	M1601_RS04530;M1601_RS04540;M1601_RS05155
ORTHOMCL38	NO343_02590	MCAP_RS00700	M1601_RS05265
ORTHOMCL39	NO343_02675	MCAP_RS00785	M1601_RS05275;M1601_RS05280
ORTHOMCL40	NO343_01075	MCAP_RS04860	M1601_RS05675;M1601_RS05815
ORTHOMCL41	NO343_04780	MCAP_RS03095	M1601_RS05705
ORTHOMCL42	NO343_00695	MCAP_RS03680	M1601_RS05805
ORTHOMCL43	NO343_01645	MCAP_RS04310	M1601_RS05950;M1601_RS05955
ORTHOMCL44	NO343_01650	MCAP_RS04315	M1601_RS05960
ORTHOMCL47	NO343_01695	MCAP_RS00035	M1601_RS00005
ORTHOMCL48	NO343_01700	MCAP_RS00040	M1601_RS00010
ORTHOMCL49	NO343_01705	MCAP_RS00045	M1601_RS00015
ORTHOMCL50	NO343_01710	MCAP_RS00050	M1601_RS00020
ORTHOMCL51	NO343_01715	MCAP_RS00055	M1601_RS00025
ORTHOMCL52	NO343_01725	MCAP_RS00060	M1601_RS00035
ORTHOMCL53	NO343_01730	MCAP_RS00065	M1601_RS00040
ORTHOMCL54	NO343_01735	MCAP_RS00070	M1601_RS00045
ORTHOMCL55	NO343_01740	MCAP_RS00075	M1601_RS00050
ORTHOMCL56	NO343_01745	MCAP_RS00080	M1601_RS00055
ORTHOMCL57	NO343_01750	MCAP_RS00085	M1601_RS00060
ORTHOMCL58	NO343_01755	MCAP_RS00090	M1601_RS00065
ORTHOMCL59	NO343_01760	MCAP_RS00095	M1601_RS00070
ORTHOMCL60	NO343_01765	MCAP_RS00100	M1601_RS00075
ORTHOMCL61	NO343_01770	MCAP_RS00105	M1601_RS00080
ORTHOMCL62	NO343_01820	MCAP_RS00120	M1601_RS00105
ORTHOMCL63	NO343_01825	MCAP_RS00125	M1601_RS00110
ORTHOMCL64	NO343_01830	MCAP_RS00130	M1601_RS00115
ORTHOMCL65	NO343_01835	MCAP_RS00135	M1601_RS00120
ORTHOMCL66	NO343_01840	MCAP_RS00140	M1601_RS00125
ORTHOMCL67	NO343_01845	MCAP_RS00145	M1601_RS00130
ORTHOMCL68	NO343_01850	MCAP_RS00150	M1601_RS00135
ORTHOMCL69	NO343_01860	MCAP_RS00160	M1601_RS00145
ORTHOMCL70	NO343_01865	MCAP_RS00165	M1601_RS00150
ORTHOMCL71	NO343_01875	MCAP_RS00175	M1601_RS00160
ORTHOMCL72	NO343_01880	MCAP_RS00180	M1601_RS00165
ORTHOMCL73	NO343_01910	MCAP_RS00195	M1601_RS00180
ORTHOMCL74	NO343_01915	MCAP_RS04895	M1601_RS00185
ORTHOMCL75	NO343_01920	MCAP_RS00205	M1601_RS00190
ORTHOMCL76	NO343_01925	MCAP_RS00210	M1601_RS00195
ORTHOMCL77	NO343_01930	MCAP_RS00215	M1601_RS00200
ORTHOMCL78	NO343_01935	MCAP_RS00220	M1601_RS00205
ORTHOMCL79	NO343_01940	MCAP_RS00225	M1601_RS00210
ORTHOMCL80	NO343_01965	MCAP_RS00250	M1601_RS00235
ORTHOMCL81	NO343_01970	MCAP_RS00255	M1601_RS00240
ORTHOMCL82	NO343_02175	MCAP_RS00285	M1601_RS00305
ORTHOMCL83	NO343_02180	MCAP_RS00290	M1601_RS00310
ORTHOMCL84	NO343_02185	MCAP_RS00295	M1601_RS00315
ORTHOMCL85	NO343_02190	MCAP_RS00300	M1601_RS00320
ORTHOMCL86	NO343_02195	MCAP_RS00305	M1601_RS00325
ORTHOMCL87	NO343_02200	MCAP_RS00310	M1601_RS00330
ORTHOMCL88	NO343_02205	MCAP_RS00315	M1601_RS00335
ORTHOMCL89	NO343_02210	MCAP_RS00320	M1601_RS00340
ORTHOMCL90	NO343_02215	MCAP_RS00325	M1601_RS00345
ORTHOMCL91	NO343_02235	MCAP_RS00345	M1601_RS00365
ORTHOMCL92	NO343_02240	MCAP_RS00350	M1601_RS00370
ORTHOMCL93	NO343_02245	MCAP_RS00355	M1601_RS00375
ORTHOMCL94	NO343_02250	MCAP_RS00360	M1601_RS00380
ORTHOMCL95	NO343_02260	MCAP_RS00370	M1601_RS00390
ORTHOMCL96	NO343_02265	MCAP_RS00375	M1601_RS00395
ORTHOMCL97	NO343_02275	MCAP_RS00385	M1601_RS00405
ORTHOMCL98	NO343_02280	MCAP_RS00390	M1601_RS00410
ORTHOMCL99	NO343_02285	MCAP_RS00395	M1601_RS00415
ORTHOMCL100	NO343_02290	MCAP_RS00400	M1601_RS00420
ORTHOMCL101	NO343_02295	MCAP_RS00405	M1601_RS00425
ORTHOMCL102	NO343_02300	MCAP_RS00410	M1601_RS00430
ORTHOMCL103	NO343_02305	MCAP_RS00415	M1601_RS00435
ORTHOMCL104	NO343_02310	MCAP_RS00420	M1601_RS00440
ORTHOMCL105	NO343_02315	MCAP_RS00425	M1601_RS00445
ORTHOMCL106	NO343_02320	MCAP_RS00430	M1601_RS00450
ORTHOMCL107	NO343_02325	MCAP_RS00435	M1601_RS00455
ORTHOMCL108	NO343_02330	MCAP_RS00440	M1601_RS00460
ORTHOMCL109	NO343_02335	MCAP_RS00445	M1601_RS00465
ORTHOMCL110	NO343_02365	MCAP_RS00475	M1601_RS00495
ORTHOMCL111	NO343_02375	MCAP_RS00485	M1601_RS00505
ORTHOMCL112	NO343_02380	MCAP_RS00495	M1601_RS00515
ORTHOMCL113	NO343_02385	MCAP_RS00500	M1601_RS00520
ORTHOMCL114	NO343_02390	MCAP_RS00505	M1601_RS00525
ORTHOMCL115	NO343_02400	MCAP_RS00515	M1601_RS00535
ORTHOMCL116	NO343_02405	MCAP_RS00520	M1601_RS00540
ORTHOMCL117	NO343_02410	MCAP_RS00525	M1601_RS00545
ORTHOMCL118	NO343_02415	MCAP_RS00530	M1601_RS00550
ORTHOMCL119	NO343_02420	MCAP_RS00535	M1601_RS00555
ORTHOMCL120	NO343_02425	MCAP_RS00540	M1601_RS00560
ORTHOMCL121	NO343_02430	MCAP_RS00545	M1601_RS00565
ORTHOMCL122	NO343_02435	MCAP_RS00550	M1601_RS00570
ORTHOMCL123	NO343_02440	MCAP_RS00555	M1601_RS00575
ORTHOMCL124	NO343_02445	MCAP_RS00560	M1601_RS00580
ORTHOMCL125	NO343_02450	MCAP_RS00565	M1601_RS00585
ORTHOMCL126	NO343_02460	MCAP_RS00575	M1601_RS00595
ORTHOMCL127	NO343_02465	MCAP_RS00580	M1601_RS00600
ORTHOMCL128	NO343_02475	MCAP_RS00590	M1601_RS00610
ORTHOMCL129	NO343_02480	MCAP_RS00595	M1601_RS00615
ORTHOMCL130	NO343_02485	MCAP_RS00600	M1601_RS00620
ORTHOMCL131	NO343_02490	MCAP_RS00605	M1601_RS00625
ORTHOMCL132	NO343_02495	MCAP_RS00610	M1601_RS00630
ORTHOMCL133	NO343_02505	MCAP_RS00620	M1601_RS00640
ORTHOMCL134	NO343_02525	MCAP_RS00640	M1601_RS00660
ORTHOMCL135	NO343_02530	MCAP_RS00645	M1601_RS00665
ORTHOMCL136	NO343_02540	MCAP_RS00655	M1601_RS00675
ORTHOMCL137	NO343_02545	MCAP_RS00660	M1601_RS00680
ORTHOMCL138	NO343_02550	MCAP_RS04915	M1601_RS00685
ORTHOMCL139	NO343_02555	MCAP_RS00670	M1601_RS00690
ORTHOMCL140	NO343_02560	MCAP_RS00675	M1601_RS00695
ORTHOMCL141	NO343_02580	MCAP_RS00690	M1601_RS00710
ORTHOMCL142	NO343_02585	MCAP_RS00695	M1601_RS00715
ORTHOMCL143	NO343_02595	MCAP_RS00705	M1601_RS00725
ORTHOMCL144	NO343_02605	MCAP_RS00715	M1601_RS00735
ORTHOMCL145	NO343_02610	MCAP_RS00720	M1601_RS00740
ORTHOMCL146	NO343_02615	MCAP_RS00725	M1601_RS00745
ORTHOMCL147	NO343_02620	MCAP_RS00730	M1601_RS00750
ORTHOMCL148	NO343_02625	MCAP_RS00735	M1601_RS00755
ORTHOMCL149	NO343_02630	MCAP_RS00740	M1601_RS00760
ORTHOMCL150	NO343_02635	MCAP_RS00745	M1601_RS00765
ORTHOMCL151	NO343_02640	MCAP_RS00750	M1601_RS00770
ORTHOMCL152	NO343_02645	MCAP_RS00755	M1601_RS00775
ORTHOMCL153	NO343_02650	MCAP_RS00760	M1601_RS00780
ORTHOMCL154	NO343_02655	MCAP_RS00765	M1601_RS00785
ORTHOMCL155	NO343_02660	MCAP_RS00770	M1601_RS00790
ORTHOMCL156	NO343_02665	MCAP_RS00775	M1601_RS00795
ORTHOMCL157	NO343_02670	MCAP_RS00780	M1601_RS00800
ORTHOMCL158	NO343_02680	MCAP_RS00790	M1601_RS00810
ORTHOMCL159	NO343_02685	MCAP_RS00795	M1601_RS00815
ORTHOMCL160	NO343_02705	MCAP_RS00805	M1601_RS00825
ORTHOMCL161	NO343_02710	MCAP_RS00810	M1601_RS00830
ORTHOMCL162	NO343_02715	MCAP_RS00815	M1601_RS00840
ORTHOMCL163	NO343_02720	MCAP_RS00820	M1601_RS00845
ORTHOMCL164	NO343_02725	MCAP_RS00825	M1601_RS00850
ORTHOMCL165	NO343_02735	MCAP_RS00830	M1601_RS00855
ORTHOMCL166	NO343_02740	MCAP_RS00835	M1601_RS00860
ORTHOMCL167	NO343_02820	MCAP_RS00975	M1601_RS00955
ORTHOMCL168	NO343_02825	MCAP_RS00980	M1601_RS00960
ORTHOMCL169	NO343_02835	MCAP_RS00990	M1601_RS00970
ORTHOMCL170	NO343_02840	MCAP_RS00995	M1601_RS00975
ORTHOMCL171	NO343_00050	MCAP_RS02860	M1601_RS01025
ORTHOMCL172	NO343_02860	MCAP_RS01010	M1601_RS01080
ORTHOMCL173	NO343_02865	MCAP_RS01015	M1601_RS01085
ORTHOMCL174	NO343_02870	MCAP_RS01020	M1601_RS01090
ORTHOMCL175	NO343_02875	MCAP_RS01025	M1601_RS01095
ORTHOMCL176	NO343_02880	MCAP_RS01030	M1601_RS01100
ORTHOMCL177	NO343_02885	MCAP_RS01035	M1601_RS01105
ORTHOMCL178	NO343_02890	MCAP_RS01040	M1601_RS01110
ORTHOMCL179	NO343_02895	MCAP_RS01045	M1601_RS01115
ORTHOMCL180	NO343_02900	MCAP_RS01050	M1601_RS01120
ORTHOMCL182	NO343_02910	MCAP_RS01060	M1601_RS01140
ORTHOMCL183	NO343_02925	MCAP_RS01075	M1601_RS01155
ORTHOMCL184	NO343_02930	MCAP_RS01080	M1601_RS01160
ORTHOMCL185	NO343_02935	MCAP_RS01085	M1601_RS01165
ORTHOMCL186	NO343_02940	MCAP_RS01090	M1601_RS01170
ORTHOMCL187	NO343_02945	MCAP_RS01095	M1601_RS01175
ORTHOMCL188	NO343_02955	MCAP_RS01105	M1601_RS01185
ORTHOMCL189	NO343_02960	MCAP_RS01110	M1601_RS01190
ORTHOMCL190	NO343_02970	MCAP_RS01120	M1601_RS01200
ORTHOMCL191	NO343_02975	MCAP_RS01125	M1601_RS01205
ORTHOMCL192	NO343_02980	MCAP_RS01130	M1601_RS01210
ORTHOMCL193	NO343_02985	MCAP_RS01135	M1601_RS01215
ORTHOMCL194	NO343_02990	MCAP_RS01140	M1601_RS01220
ORTHOMCL195	NO343_02995	MCAP_RS01145	M1601_RS01225
ORTHOMCL196	NO343_03000	MCAP_RS01150	M1601_RS01230
ORTHOMCL197	NO343_03005	MCAP_RS01155	M1601_RS01235
ORTHOMCL198	NO343_03010	MCAP_RS01160	M1601_RS01240
ORTHOMCL199	NO343_03020	MCAP_RS01170	M1601_RS01250
ORTHOMCL200	NO343_03025	MCAP_RS01175	M1601_RS01255
ORTHOMCL201	NO343_03030	MCAP_RS01180	M1601_RS01260
ORTHOMCL202	NO343_03035	MCAP_RS01190	M1601_RS01265
ORTHOMCL203	NO343_03040	MCAP_RS01195	M1601_RS01270
ORTHOMCL204	NO343_03045	MCAP_RS01200	M1601_RS01275
ORTHOMCL205	NO343_03050	MCAP_RS01205	M1601_RS01280
ORTHOMCL206	NO343_03055	MCAP_RS01210	M1601_RS01285
ORTHOMCL207	NO343_03080	MCAP_RS01230	M1601_RS01320
ORTHOMCL208	NO343_03085	MCAP_RS01235	M1601_RS01325
ORTHOMCL209	NO343_03090	MCAP_RS01240	M1601_RS01330
ORTHOMCL210	NO343_03100	MCAP_RS01250	M1601_RS01340
ORTHOMCL211	NO343_03105	MCAP_RS01255	M1601_RS01345
ORTHOMCL212	NO343_03110	MCAP_RS01260	M1601_RS01350
ORTHOMCL213	NO343_03115	MCAP_RS01265	M1601_RS01355
ORTHOMCL214	NO343_03120	MCAP_RS01270	M1601_RS01360
ORTHOMCL215	NO343_03125	MCAP_RS01275	M1601_RS01365
ORTHOMCL216	NO343_03130	MCAP_RS01280	M1601_RS01370
ORTHOMCL217	NO343_03135	MCAP_RS01285	M1601_RS01375
ORTHOMCL218	NO343_03145	MCAP_RS01295	M1601_RS01385
ORTHOMCL219	NO343_03155	MCAP_RS01305	M1601_RS01395
ORTHOMCL220	NO343_03160	MCAP_RS01310	M1601_RS01400
ORTHOMCL221	NO343_03165	MCAP_RS01315	M1601_RS01405
ORTHOMCL222	NO343_03170	MCAP_RS01320	M1601_RS01410
ORTHOMCL223	NO343_03175	MCAP_RS01325	M1601_RS01415
ORTHOMCL224	NO343_03180	MCAP_RS01330	M1601_RS01420
ORTHOMCL225	NO343_00830	MCAP_RS01485	M1601_RS01530
ORTHOMCL226	NO343_00880	MCAP_RS01540	M1601_RS01645;M1601_RS01870
ORTHOMCL227	NO343_03190	MCAP_RS01340	M1601_RS01665
ORTHOMCL228	NO343_03195	MCAP_RS01345	M1601_RS01670
ORTHOMCL229	NO343_03200	MCAP_RS01350	M1601_RS01675
ORTHOMCL230	NO343_03220	MCAP_RS01370	M1601_RS01695
ORTHOMCL231	NO343_03240	MCAP_RS01610	M1601_RS01715
ORTHOMCL232	NO343_03245	MCAP_RS01615	M1601_RS01720
ORTHOMCL233	NO343_03250	MCAP_RS01620	M1601_RS01725
ORTHOMCL234	NO343_03255	MCAP_RS01625	M1601_RS01730
ORTHOMCL235	NO343_03260	MCAP_RS01630	M1601_RS01735
ORTHOMCL236	NO343_03265	MCAP_RS01635	M1601_RS01740
ORTHOMCL237	NO343_03270	MCAP_RS01640	M1601_RS01745
ORTHOMCL238	NO343_03275	MCAP_RS01645	M1601_RS01750
ORTHOMCL239	NO343_03280	MCAP_RS01650	M1601_RS01755
ORTHOMCL240	NO343_03285	MCAP_RS01655	M1601_RS01760
ORTHOMCL241	NO343_03290	MCAP_RS01660	M1601_RS01765
ORTHOMCL242	NO343_03300	MCAP_RS01670	M1601_RS01775
ORTHOMCL243	NO343_03305	MCAP_RS01675	M1601_RS01780
ORTHOMCL244	NO343_03315	MCAP_RS01685	M1601_RS01790
ORTHOMCL245	NO343_03320	MCAP_RS01690	M1601_RS01795
ORTHOMCL246	NO343_03325	MCAP_RS01695	M1601_RS01800
ORTHOMCL247	NO343_03330	MCAP_RS01700	M1601_RS01805
ORTHOMCL248	NO343_03335	MCAP_RS01705	M1601_RS01810
ORTHOMCL249	NO343_03340	MCAP_RS01710	M1601_RS01815
ORTHOMCL250	NO343_03345	MCAP_RS01715	M1601_RS01820
ORTHOMCL251	NO343_03350	MCAP_RS01720	M1601_RS01825
ORTHOMCL252	NO343_03355	MCAP_RS01725	M1601_RS01830
ORTHOMCL253	NO343_03360	MCAP_RS01730	M1601_RS01835
ORTHOMCL254	NO343_03365	MCAP_RS01735	M1601_RS01840
ORTHOMCL255	NO343_03370	MCAP_RS01740	M1601_RS01845
ORTHOMCL256	NO343_00885	MCAP_RS01545	M1601_RS01860
ORTHOMCL257	NO343_03420	MCAP_RS01790	M1601_RS01930
ORTHOMCL258	NO343_03425	MCAP_RS01795	M1601_RS01935
ORTHOMCL259	NO343_03430	MCAP_RS01800	M1601_RS01940
ORTHOMCL260	NO343_03435	MCAP_RS01805	M1601_RS01945
ORTHOMCL261	NO343_03440	MCAP_RS01810	M1601_RS01950
ORTHOMCL262	NO343_03445	MCAP_RS01815	M1601_RS01955
ORTHOMCL263	NO343_03450	MCAP_RS01820	M1601_RS01960
ORTHOMCL264	NO343_03470	MCAP_RS01840	M1601_RS01990
ORTHOMCL265	NO343_03475	MCAP_RS01845	M1601_RS01995
ORTHOMCL266	NO343_03480	MCAP_RS01850	M1601_RS02000
ORTHOMCL267	NO343_03485	MCAP_RS01855	M1601_RS02005
ORTHOMCL268	NO343_03490	MCAP_RS01860	M1601_RS02010
ORTHOMCL269	NO343_03495	MCAP_RS01865	M1601_RS02015
ORTHOMCL270	NO343_03500	MCAP_RS01870	M1601_RS02020
ORTHOMCL271	NO343_03505	MCAP_RS01875	M1601_RS02025
ORTHOMCL272	NO343_03510	MCAP_RS01880	M1601_RS02030
ORTHOMCL273	NO343_03515	MCAP_RS01885	M1601_RS02035
ORTHOMCL274	NO343_03520	MCAP_RS01890	M1601_RS02040
ORTHOMCL275	NO343_03525	MCAP_RS01895	M1601_RS02045
ORTHOMCL276	NO343_03530	MCAP_RS01900	M1601_RS02050
ORTHOMCL277	NO343_03535	MCAP_RS01905	M1601_RS02055
ORTHOMCL278	NO343_03560	MCAP_RS01930	M1601_RS02080
ORTHOMCL279	NO343_03565	MCAP_RS01935	M1601_RS02085
ORTHOMCL280	NO343_03570	MCAP_RS01940	M1601_RS02090
ORTHOMCL281	NO343_03575	MCAP_RS01945	M1601_RS02095
ORTHOMCL282	NO343_03580	MCAP_RS01950	M1601_RS02100
ORTHOMCL283	NO343_03590	MCAP_RS01960	M1601_RS02110
ORTHOMCL284	NO343_03600	MCAP_RS01970	M1601_RS02120
ORTHOMCL285	NO343_03605	MCAP_RS01975	M1601_RS02125
ORTHOMCL286	NO343_03610	MCAP_RS01980	M1601_RS02130
ORTHOMCL287	NO343_03615	MCAP_RS01985	M1601_RS02135
ORTHOMCL288	NO343_03620	MCAP_RS01990	M1601_RS02140
ORTHOMCL289	NO343_03625	MCAP_RS01995	M1601_RS02145
ORTHOMCL290	NO343_03630	MCAP_RS02000	M1601_RS02150
ORTHOMCL291	NO343_03635	MCAP_RS02005	M1601_RS02155
ORTHOMCL292	NO343_03650	MCAP_RS02020	M1601_RS02170
ORTHOMCL293	NO343_03660	MCAP_RS02030	M1601_RS02180
ORTHOMCL294	NO343_03665	MCAP_RS02035	M1601_RS02185
ORTHOMCL295	NO343_03695	MCAP_RS02065	M1601_RS02215
ORTHOMCL296	NO343_03705	MCAP_RS02075	M1601_RS02225
ORTHOMCL297	NO343_03710	MCAP_RS02080	M1601_RS02230
ORTHOMCL298	NO343_03715	MCAP_RS02085	M1601_RS02235
ORTHOMCL299	NO343_03720	MCAP_RS02090	M1601_RS02240
ORTHOMCL300	NO343_03725	MCAP_RS02095	M1601_RS02245
ORTHOMCL301	NO343_03730	MCAP_RS02100	M1601_RS02250
ORTHOMCL302	NO343_03740	MCAP_RS02110	M1601_RS02260
ORTHOMCL303	NO343_03745	MCAP_RS02115	M1601_RS02265
ORTHOMCL304	NO343_03750	MCAP_RS02120	M1601_RS02270
ORTHOMCL305	NO343_03755	MCAP_RS02125	M1601_RS02275
ORTHOMCL306	NO343_03760	MCAP_RS02130	M1601_RS02280
ORTHOMCL307	NO343_03765	MCAP_RS02135	M1601_RS02285
ORTHOMCL308	NO343_03785	MCAP_RS02155	M1601_RS02305
ORTHOMCL309	NO343_03790	MCAP_RS02160	M1601_RS02310
ORTHOMCL310	NO343_03795	MCAP_RS04980	M1601_RS02315
ORTHOMCL311	NO343_03800	MCAP_RS02170	M1601_RS02320
ORTHOMCL312	NO343_03805	MCAP_RS02175	M1601_RS02325
ORTHOMCL313	NO343_03820	MCAP_RS02195	M1601_RS02340
ORTHOMCL314	NO343_03825	MCAP_RS02200	M1601_RS02345
ORTHOMCL315	NO343_03830	MCAP_RS02205	M1601_RS02350
ORTHOMCL316	NO343_03835	MCAP_RS02210	M1601_RS02355
ORTHOMCL317	NO343_03840	MCAP_RS02215	M1601_RS02360
ORTHOMCL318	NO343_03845	MCAP_RS02220	M1601_RS02365
ORTHOMCL319	NO343_03855	MCAP_RS02250	M1601_RS02375
ORTHOMCL320	NO343_03860	MCAP_RS02255	M1601_RS02380
ORTHOMCL321	NO343_03865	MCAP_RS02260	M1601_RS02385
ORTHOMCL322	NO343_03870	MCAP_RS02265	M1601_RS02390
ORTHOMCL323	NO343_03875	MCAP_RS02270	M1601_RS02395
ORTHOMCL324	NO343_03880	MCAP_RS02275	M1601_RS02400
ORTHOMCL325	NO343_03885	MCAP_RS02280	M1601_RS02405
ORTHOMCL326	NO343_03890	MCAP_RS02285	M1601_RS02410
ORTHOMCL327	NO343_03895	MCAP_RS02290	M1601_RS02415
ORTHOMCL328	NO343_03900	MCAP_RS02295	M1601_RS02420
ORTHOMCL329	NO343_03910	MCAP_RS02305	M1601_RS02430
ORTHOMCL330	NO343_03915	MCAP_RS02310	M1601_RS02435
ORTHOMCL331	NO343_03935	MCAP_RS02330	M1601_RS02455
ORTHOMCL332	NO343_03940	MCAP_RS02335	M1601_RS02460
ORTHOMCL333	NO343_03945	MCAP_RS02340	M1601_RS02465
ORTHOMCL334	NO343_03950	MCAP_RS02345	M1601_RS02470
ORTHOMCL335	NO343_03955	MCAP_RS02350	M1601_RS02475
ORTHOMCL336	NO343_03965	MCAP_RS02360	M1601_RS02485
ORTHOMCL337	NO343_03970	MCAP_RS02365	M1601_RS02490
ORTHOMCL338	NO343_03975	MCAP_RS02370	M1601_RS02495
ORTHOMCL339	NO343_03980	MCAP_RS02375	M1601_RS02500
ORTHOMCL340	NO343_03985	MCAP_RS02380	M1601_RS02505
ORTHOMCL341	NO343_03990	MCAP_RS02385	M1601_RS02510
ORTHOMCL342	NO343_03995	MCAP_RS02390	M1601_RS02515
ORTHOMCL343	NO343_04150	MCAP_RS02395	M1601_RS02520
ORTHOMCL344	NO343_04155	MCAP_RS02400	M1601_RS02525
ORTHOMCL345	NO343_04160	MCAP_RS02405	M1601_RS02530
ORTHOMCL346	NO343_04165	MCAP_RS02410	M1601_RS02535
ORTHOMCL347	NO343_04170	MCAP_RS02415	M1601_RS02540
ORTHOMCL348	NO343_04175	MCAP_RS02420	M1601_RS02545
ORTHOMCL349	NO343_04180	MCAP_RS02425	M1601_RS02550
ORTHOMCL350	NO343_04185	MCAP_RS02430	M1601_RS02555
ORTHOMCL351	NO343_04190	MCAP_RS02435	M1601_RS02560
ORTHOMCL352	NO343_04195	MCAP_RS02440	M1601_RS02565
ORTHOMCL353	NO343_04200	MCAP_RS02445	M1601_RS02570
ORTHOMCL354	NO343_04205	MCAP_RS02450	M1601_RS02575
ORTHOMCL355	NO343_04210	MCAP_RS02455	M1601_RS02580
ORTHOMCL356	NO343_04220	MCAP_RS02465	M1601_RS02590
ORTHOMCL357	NO343_04225	MCAP_RS02470	M1601_RS02595
ORTHOMCL358	NO343_04230	MCAP_RS02475	M1601_RS02600
ORTHOMCL359	NO343_04235	MCAP_RS02480	M1601_RS02605
ORTHOMCL360	NO343_04240	MCAP_RS02485	M1601_RS02610
ORTHOMCL361	NO343_04250	MCAP_RS02500	M1601_RS02625
ORTHOMCL362	NO343_04255	MCAP_RS02505	M1601_RS02630
ORTHOMCL363	NO343_04260	MCAP_RS02510	M1601_RS02635
ORTHOMCL364	NO343_04270	MCAP_RS02520	M1601_RS02645
ORTHOMCL365	NO343_04275	MCAP_RS02525	M1601_RS02650
ORTHOMCL366	NO343_04280	MCAP_RS02530	M1601_RS02655
ORTHOMCL367	NO343_04285	MCAP_RS02535	M1601_RS02660
ORTHOMCL368	NO343_04290	MCAP_RS02540	M1601_RS02665
ORTHOMCL369	NO343_04295	MCAP_RS02545	M1601_RS02670
ORTHOMCL370	NO343_04310	MCAP_RS02560	M1601_RS02680
ORTHOMCL371	NO343_04315	MCAP_RS02565	M1601_RS02685
ORTHOMCL372	NO343_04320	MCAP_RS02570	M1601_RS02690
ORTHOMCL373	NO343_04325	MCAP_RS02575	M1601_RS02695
ORTHOMCL374	NO343_04330	MCAP_RS02580	M1601_RS02700
ORTHOMCL375	NO343_04350	MCAP_RS02600	M1601_RS02720
ORTHOMCL376	NO343_04355	MCAP_RS02605	M1601_RS02725
ORTHOMCL377	NO343_04360	MCAP_RS02610	M1601_RS02730
ORTHOMCL378	NO343_04365	MCAP_RS02615	M1601_RS02735
ORTHOMCL379	NO343_04370	MCAP_RS02620	M1601_RS02740
ORTHOMCL380	NO343_04375	MCAP_RS02625	M1601_RS02745
ORTHOMCL381	NO343_04380	MCAP_RS02630	M1601_RS02750
ORTHOMCL382	NO343_04385	MCAP_RS02635	M1601_RS02755
ORTHOMCL383	NO343_04390	MCAP_RS02640	M1601_RS02760
ORTHOMCL384	NO343_04410	MCAP_RS02665	M1601_RS02790
ORTHOMCL385	NO343_04420	MCAP_RS02675	M1601_RS02800
ORTHOMCL386	NO343_04425	MCAP_RS02680	M1601_RS02805
ORTHOMCL387	NO343_04430	MCAP_RS02685	M1601_RS02810
ORTHOMCL388	NO343_04435	MCAP_RS02690	M1601_RS02815
ORTHOMCL389	NO343_04445	MCAP_RS02700	M1601_RS02825
ORTHOMCL390	NO343_04455	MCAP_RS02710	M1601_RS02835
ORTHOMCL391	NO343_04460	MCAP_RS02715	M1601_RS02840
ORTHOMCL392	NO343_04465	MCAP_RS02720	M1601_RS02845
ORTHOMCL393	NO343_04470	MCAP_RS02725	M1601_RS02850
ORTHOMCL394	NO343_04490	MCAP_RS02740	M1601_RS02865
ORTHOMCL395	NO343_04495	MCAP_RS02745	M1601_RS02870
ORTHOMCL396	NO343_04500	MCAP_RS02750	M1601_RS02875
ORTHOMCL397	NO343_04505	MCAP_RS02755	M1601_RS02880
ORTHOMCL398	NO343_04510	MCAP_RS02760	M1601_RS02885
ORTHOMCL399	NO343_04515	MCAP_RS02765	M1601_RS02890
ORTHOMCL400	NO343_04520	MCAP_RS02770	M1601_RS02895
ORTHOMCL401	NO343_04525	MCAP_RS02775	M1601_RS02900
ORTHOMCL402	NO343_04530	MCAP_RS02780	M1601_RS02905
ORTHOMCL403	NO343_04540	MCAP_RS02790	M1601_RS02915
ORTHOMCL404	NO343_04550	MCAP_RS02885	M1601_RS02925
ORTHOMCL405	NO343_04555	MCAP_RS02890	M1601_RS02930
ORTHOMCL406	NO343_04560	MCAP_RS02895	M1601_RS02935
ORTHOMCL407	NO343_04565	MCAP_RS02900	M1601_RS02940
ORTHOMCL408	NO343_04570	MCAP_RS02905	M1601_RS02945
ORTHOMCL409	NO343_04575	MCAP_RS02910	M1601_RS02950
ORTHOMCL410	NO343_04580	MCAP_RS02915	M1601_RS02955
ORTHOMCL411	NO343_04585	MCAP_RS02920	M1601_RS02960
ORTHOMCL412	NO343_04590	MCAP_RS02925	M1601_RS02965
ORTHOMCL413	NO343_04595	MCAP_RS02930	M1601_RS02970
ORTHOMCL414	NO343_04625	MCAP_RS05000	M1601_RS02990
ORTHOMCL415	NO343_04635	MCAP_RS05005	M1601_RS03015
ORTHOMCL416	NO343_04645	MCAP_RS02970	M1601_RS03025
ORTHOMCL417	NO343_04650	MCAP_RS02975	M1601_RS03030
ORTHOMCL418	NO343_04675	MCAP_RS03010	M1601_RS03065
ORTHOMCL419	NO343_04685	MCAP_RS03020	M1601_RS03075
ORTHOMCL420	NO343_04690	MCAP_RS03025	M1601_RS03080
ORTHOMCL421	NO343_04695	MCAP_RS03030	M1601_RS03085
ORTHOMCL422	NO343_04700	MCAP_RS03035	M1601_RS03090
ORTHOMCL423	NO343_04705	MCAP_RS03040	M1601_RS03095
ORTHOMCL424	NO343_04710	MCAP_RS03045	M1601_RS03100
ORTHOMCL425	NO343_04720	MCAP_RS04815	M1601_RS03105
ORTHOMCL426	NO343_04740	MCAP_RS03070	M1601_RS03125
ORTHOMCL427	NO343_04745	MCAP_RS03075	M1601_RS03130
ORTHOMCL428	NO343_04755	MCAP_RS03080	M1601_RS03135
ORTHOMCL429	NO343_04760	MCAP_RS03085	M1601_RS03140
ORTHOMCL430	NO343_04765	MCAP_RS03090	M1601_RS03145
ORTHOMCL432	NO343_04800	MCAP_RS03115	M1601_RS03205
ORTHOMCL433	NO343_00110	MCAP_RS03135	M1601_RS03265
ORTHOMCL434	NO343_00115	MCAP_RS03140	M1601_RS03270
ORTHOMCL435	NO343_00190	MCAP_RS03175	M1601_RS03310
ORTHOMCL436	NO343_00195	MCAP_RS03180	M1601_RS03315
ORTHOMCL437	NO343_00200	MCAP_RS03185	M1601_RS03320
ORTHOMCL438	NO343_00205	MCAP_RS03190	M1601_RS03325
ORTHOMCL439	NO343_00210	MCAP_RS03195	M1601_RS03330
ORTHOMCL440	NO343_00215	MCAP_RS03200	M1601_RS03335
ORTHOMCL441	NO343_00220	MCAP_RS03205	M1601_RS03340
ORTHOMCL442	NO343_00230	MCAP_RS03215	M1601_RS03360
ORTHOMCL443	NO343_00235	MCAP_RS03220	M1601_RS03365
ORTHOMCL444	NO343_00240	MCAP_RS03225	M1601_RS03370
ORTHOMCL445	NO343_00245	MCAP_RS03230	M1601_RS03375
ORTHOMCL446	NO343_00250	MCAP_RS03235	M1601_RS03380
ORTHOMCL447	NO343_00265	MCAP_RS03250	M1601_RS03395
ORTHOMCL448	NO343_00270	MCAP_RS03255	M1601_RS03400
ORTHOMCL449	NO343_00275	MCAP_RS03260	M1601_RS03405
ORTHOMCL450	NO343_00300	MCAP_RS03285	M1601_RS03430
ORTHOMCL451	NO343_00310	MCAP_RS03295	M1601_RS03440
ORTHOMCL452	NO343_00325	MCAP_RS03310	M1601_RS03455
ORTHOMCL453	NO343_00330	MCAP_RS03315	M1601_RS03460
ORTHOMCL454	NO343_00340	MCAP_RS03325	M1601_RS03470
ORTHOMCL455	NO343_00345	MCAP_RS03330	M1601_RS03475
ORTHOMCL456	NO343_00350	MCAP_RS03335	M1601_RS03480
ORTHOMCL457	NO343_00355	MCAP_RS03340	M1601_RS03485
ORTHOMCL458	NO343_00360	MCAP_RS03345	M1601_RS03490
ORTHOMCL459	NO343_00365	MCAP_RS03350	M1601_RS03495
ORTHOMCL460	NO343_00370	MCAP_RS03355	M1601_RS03500
ORTHOMCL461	NO343_00375	MCAP_RS03360	M1601_RS03505
ORTHOMCL462	NO343_00380	MCAP_RS03365	M1601_RS03510
ORTHOMCL463	NO343_00385	MCAP_RS03370	M1601_RS03515
ORTHOMCL464	NO343_00390	MCAP_RS03375	M1601_RS03520
ORTHOMCL465	NO343_00395	MCAP_RS03380	M1601_RS03525
ORTHOMCL466	NO343_00405	MCAP_RS03385	M1601_RS03535
ORTHOMCL467	NO343_00410	MCAP_RS03390	M1601_RS03540
ORTHOMCL468	NO343_00415	MCAP_RS03395	M1601_RS03545
ORTHOMCL469	NO343_00420	MCAP_RS03400	M1601_RS03550
ORTHOMCL470	NO343_00425	MCAP_RS03405	M1601_RS03555
ORTHOMCL471	NO343_00435	MCAP_RS03415	M1601_RS03565
ORTHOMCL472	NO343_00440	MCAP_RS03420	M1601_RS03570
ORTHOMCL473	NO343_00445	MCAP_RS03425	M1601_RS03575
ORTHOMCL474	NO343_00455	MCAP_RS03435	M1601_RS03585
ORTHOMCL475	NO343_00460	MCAP_RS03440	M1601_RS03590
ORTHOMCL476	NO343_00465	MCAP_RS03445	M1601_RS03595
ORTHOMCL477	NO343_00470	MCAP_RS03450	M1601_RS03600
ORTHOMCL478	NO343_00475	MCAP_RS03455	M1601_RS03605
ORTHOMCL479	NO343_00480	MCAP_RS03460	M1601_RS03610
ORTHOMCL480	NO343_00485	MCAP_RS03465	M1601_RS03615
ORTHOMCL481	NO343_00490	MCAP_RS03470	M1601_RS03620
ORTHOMCL482	NO343_00495	MCAP_RS03475	M1601_RS03625
ORTHOMCL483	NO343_00500	MCAP_RS03480	M1601_RS03630
ORTHOMCL484	NO343_00505	MCAP_RS03485	M1601_RS03635
ORTHOMCL485	NO343_00510	MCAP_RS03490	M1601_RS03640
ORTHOMCL486	NO343_00515	MCAP_RS03495	M1601_RS03645
ORTHOMCL487	NO343_00520	MCAP_RS03500	M1601_RS03650
ORTHOMCL488	NO343_00560	MCAP_RS03540	M1601_RS03690
ORTHOMCL489	NO343_00565	MCAP_RS03545	M1601_RS03695
ORTHOMCL490	NO343_00570	MCAP_RS03550	M1601_RS03700
ORTHOMCL491	NO343_00575	MCAP_RS03555	M1601_RS03705
ORTHOMCL492	NO343_00580	MCAP_RS03560	M1601_RS03710
ORTHOMCL493	NO343_00585	MCAP_RS03565	M1601_RS03715
ORTHOMCL494	NO343_00590	MCAP_RS03570	M1601_RS03720
ORTHOMCL495	NO343_00595	MCAP_RS03575	M1601_RS03725
ORTHOMCL496	NO343_00600	MCAP_RS03580	M1601_RS03730
ORTHOMCL497	NO343_00605	MCAP_RS03585	M1601_RS03735
ORTHOMCL498	NO343_00610	MCAP_RS03590	M1601_RS03740
ORTHOMCL499	NO343_00615	MCAP_RS03595	M1601_RS03745
ORTHOMCL500	NO343_00620	MCAP_RS03600	M1601_RS03750
ORTHOMCL501	NO343_00625	MCAP_RS03605	M1601_RS03755
ORTHOMCL502	NO343_00630	MCAP_RS03610	M1601_RS03760
ORTHOMCL503	NO343_00645	MCAP_RS03625	M1601_RS03775
ORTHOMCL504	NO343_00675	MCAP_RS03660	M1601_RS03820
ORTHOMCL505	NO343_00690	MCAP_RS03675	M1601_RS03835
ORTHOMCL506	NO343_01025	MCAP_RS03760	M1601_RS03920
ORTHOMCL507	NO343_01030	MCAP_RS03765	M1601_RS03925
ORTHOMCL508	NO343_01035	MCAP_RS03770	M1601_RS03930
ORTHOMCL509	NO343_01040	MCAP_RS03775	M1601_RS03935
ORTHOMCL510	NO343_01045	MCAP_RS03780	M1601_RS03940
ORTHOMCL511	NO343_01050	MCAP_RS03785	M1601_RS03945
ORTHOMCL512	NO343_01060	MCAP_RS03790	M1601_RS03950
ORTHOMCL513	NO343_01065	MCAP_RS03795	M1601_RS03955
ORTHOMCL514	NO343_01070	MCAP_RS03800	M1601_RS03960
ORTHOMCL515	NO343_01085	MCAP_RS03810	M1601_RS03975
ORTHOMCL516	NO343_01090	MCAP_RS03815	M1601_RS03980
ORTHOMCL517	NO343_01095	MCAP_RS03820	M1601_RS03985
ORTHOMCL518	NO343_01145	MCAP_RS03845	M1601_RS04015
ORTHOMCL519	NO343_01195	MCAP_RS03860	M1601_RS04030
ORTHOMCL520	NO343_01200	MCAP_RS03865	M1601_RS04035
ORTHOMCL521	NO343_01205	MCAP_RS03870	M1601_RS04040
ORTHOMCL522	NO343_01210	MCAP_RS03875	M1601_RS04045
ORTHOMCL523	NO343_01215	MCAP_RS03880	M1601_RS04050
ORTHOMCL524	NO343_01220	MCAP_RS03885	M1601_RS04055
ORTHOMCL525	NO343_01230	MCAP_RS03895	M1601_RS04065
ORTHOMCL526	NO343_01235	MCAP_RS03900	M1601_RS04070
ORTHOMCL527	NO343_01240	MCAP_RS03905	M1601_RS04075
ORTHOMCL528	NO343_01245	MCAP_RS03910	M1601_RS04080
ORTHOMCL529	NO343_01300	MCAP_RS03970	M1601_RS04140
ORTHOMCL530	NO343_01305	MCAP_RS03975	M1601_RS04145
ORTHOMCL531	NO343_01325	MCAP_RS04870	M1601_RS04170
ORTHOMCL532	NO343_01330	MCAP_RS04000	M1601_RS04175
ORTHOMCL533	NO343_01340	MCAP_RS04010	M1601_RS04185
ORTHOMCL534	NO343_01350	MCAP_RS04020	M1601_RS04195
ORTHOMCL535	NO343_01355	MCAP_RS04025	M1601_RS04200
ORTHOMCL536	NO343_01360	MCAP_RS04030	M1601_RS04205
ORTHOMCL537	NO343_01365	MCAP_RS04035	M1601_RS04210
ORTHOMCL538	NO343_01375	MCAP_RS04045	M1601_RS04220
ORTHOMCL539	NO343_01385	MCAP_RS04055	M1601_RS04230
ORTHOMCL540	NO343_01390	MCAP_RS04060	M1601_RS04235
ORTHOMCL541	NO343_01405	MCAP_RS04075	M1601_RS04260
ORTHOMCL542	NO343_01425	MCAP_RS04095	M1601_RS04280
ORTHOMCL543	NO343_01430	MCAP_RS04100	M1601_RS04285
ORTHOMCL544	NO343_01435	MCAP_RS04105	M1601_RS04290
ORTHOMCL545	NO343_01440	MCAP_RS04110	M1601_RS04295
ORTHOMCL546	NO343_01445	MCAP_RS04115	M1601_RS04300
ORTHOMCL547	NO343_01450	MCAP_RS04120	M1601_RS04305
ORTHOMCL548	NO343_01455	MCAP_RS04125	M1601_RS04310
ORTHOMCL549	NO343_01460	MCAP_RS04130	M1601_RS04315
ORTHOMCL550	NO343_01505	MCAP_RS04175	M1601_RS04360
ORTHOMCL551	NO343_01510	MCAP_RS04180	M1601_RS04365
ORTHOMCL552	NO343_01515	MCAP_RS04185	M1601_RS04370
ORTHOMCL553	NO343_01520	MCAP_RS04190	M1601_RS04375
ORTHOMCL554	NO343_01525	MCAP_RS04195	M1601_RS04380
ORTHOMCL555	NO343_01530	MCAP_RS04200	M1601_RS04385
ORTHOMCL556	NO343_01535	MCAP_RS04205	M1601_RS04390
ORTHOMCL557	NO343_01545	MCAP_RS04210	M1601_RS04395
ORTHOMCL558	NO343_01550	MCAP_RS04215	M1601_RS04400
ORTHOMCL559	NO343_01565	MCAP_RS04230	M1601_RS04435
ORTHOMCL560	NO343_01570	MCAP_RS04235	M1601_RS04440
ORTHOMCL561	NO343_01580	MCAP_RS04245	M1601_RS04450
ORTHOMCL562	NO343_01590	MCAP_RS04255	M1601_RS04460
ORTHOMCL563	NO343_01595	MCAP_RS04260	M1601_RS04465
ORTHOMCL564	NO343_01605	MCAP_RS04270	M1601_RS04475
ORTHOMCL565	NO343_01670	MCAP_RS04335	M1601_RS04555
ORTHOMCL566	NO343_01680	MCAP_RS04345	M1601_RS04565
ORTHOMCL567	NO343_01685	MCAP_RS04350	M1601_RS04570
ORTHOMCL568	NO343_01690	MCAP_RS04355	M1601_RS04575
ORTHOMCL569	NO343_02120;NO343_04115	MCAP_RS02825	M1601_RS04610
ORTHOMCL570	NO343_04300	MCAP_RS04605	M1601_RS04815
ORTHOMCL571	NO343_04305	MCAP_RS04610	M1601_RS04820
ORTHOMCL572	NO343_03230	MCAP_RS04750	M1601_RS04945
ORTHOMCL573	NO343_01855	MCAP_RS00155	M1601_RS04990
ORTHOMCL574	NO343_02340	MCAP_RS04730	M1601_RS05005
ORTHOMCL575	NO343_02500	MCAP_RS00615	M1601_RS05010
ORTHOMCL576	NO343_04750	MCAP_RS04820	M1601_RS05075
ORTHOMCL577	NO343_00280	MCAP_RS04835	M1601_RS05080
ORTHOMCL578	NO343_00315	MCAP_RS04840	M1601_RS05085
ORTHOMCL579	NO343_01475	MCAP_RS04875	M1601_RS05110
ORTHOMCL580	NO343_01555	MCAP_RS05020	M1601_RS05150
ORTHOMCL581	NO343_01945	MCAP_RS00230	M1601_RS05170;M1601_RS05175
ORTHOMCL582	NO343_01950	MCAP_RS00235	M1601_RS05180
ORTHOMCL583	NO343_01955	MCAP_RS00240	M1601_RS05190
ORTHOMCL584	NO343_02270	MCAP_RS00380	M1601_RS05230
ORTHOMCL585	NO343_02510	MCAP_RS00625	M1601_RS05240
ORTHOMCL586	NO343_02520	MCAP_RS00635	M1601_RS05260
ORTHOMCL588	NO343_03065	MCAP_RS01220	M1601_RS05390
ORTHOMCL589	NO343_03095	MCAP_RS01245	M1601_RS05420
ORTHOMCL590	NO343_00890	MCAP_RS01550	M1601_RS05475
ORTHOMCL591	NO343_03595	MCAP_RS01965	M1601_RS05505
ORTHOMCL592	NO343_03735	MCAP_RS02105	M1601_RS05525
ORTHOMCL593	NO343_03775	MCAP_RS02145	M1601_RS05540
ORTHOMCL594	NO343_03905	MCAP_RS02300	M1601_RS05565
ORTHOMCL595	NO343_04415	MCAP_RS02670	M1601_RS05610
ORTHOMCL596	NO343_04535	MCAP_RS02785	M1601_RS05635
ORTHOMCL597	NO343_04735	MCAP_RS03065	M1601_RS05685
ORTHOMCL598	NO343_00655	MCAP_RS03635	M1601_RS05785
ORTHOMCL599	NO343_01155	MCAP_RS03855	M1601_RS05820
ORTHOMCL600	NO343_01225	MCAP_RS03890	M1601_RS05835
ORTHOMCL601	NO343_01265	MCAP_RS03930	M1601_RS05845;M1601_RS05850
ORTHOMCL602	NO343_01295	MCAP_RS03965	M1601_RS05860
ORTHOMCL603	NO343_01335	MCAP_RS04005	M1601_RS05870
ORTHOMCL604	NO343_01370	MCAP_RS04040	M1601_RS05875
ORTHOMCL605	NO343_01400	MCAP_RS04070	M1601_RS05895
ORTHOMCL606	NO343_01470	MCAP_RS04140	M1601_RS05915
ORTHOMCL607	NO343_01600	MCAP_RS04265	M1601_RS05940
ORTHOMCL608	NO343_01660	MCAP_RS05025;MCAP_RS05030	M1601_RS05970;M1601_RS05980
ORTHOMCL609	NO343_01665	MCAP_RS04330	M1601_RS05985;M1601_RS05990
ORTHOMCL611	NO343_02255	MCAP_RS00365	M1601_RS00385
ORTHOMCL613	NO343_02395	MCAP_RS00510	M1601_RS00530
ORTHOMCL614	NO343_02455	MCAP_RS00570	M1601_RS00590
ORTHOMCL615	NO343_02470	MCAP_RS00585	M1601_RS00605
ORTHOMCL616	NO343_02515	MCAP_RS00630	M1601_RS00650
ORTHOMCL620	NO343_02810	MCAP_RS00965	M1601_RS00945
ORTHOMCL621	NO343_02830	MCAP_RS00985	M1601_RS00965
ORTHOMCL622	NO343_02845	MCAP_RS01000	M1601_RS00980
ORTHOMCL627	NO343_02915	MCAP_RS01070	M1601_RS01150
ORTHOMCL628	NO343_03555	MCAP_RS01925	M1601_RS02075
ORTHOMCL629	NO343_03585	MCAP_RS01955	M1601_RS02105
ORTHOMCL630	NO343_03640	MCAP_RS02010	M1601_RS02160
ORTHOMCL631	NO343_03700	MCAP_RS02070	M1601_RS02220
ORTHOMCL632	NO343_04245	MCAP_RS02490	M1601_RS02615
ORTHOMCL635	NO343_04400	MCAP_RS04990	M1601_RS02770;M1601_RS05600
ORTHOMCL636	NO343_04405	MCAP_RS02660	M1601_RS02785
ORTHOMCL637	NO343_04660	MCAP_RS02990	M1601_RS03040;M1601_RS03050
ORTHOMCL638	NO343_04680	MCAP_RS03015	M1601_RS03070
ORTHOMCL639	NO343_04785	MCAP_RS03100	M1601_RS03190
ORTHOMCL640	NO343_04790	MCAP_RS03105	M1601_RS03195
ORTHOMCL641	NO343_00150	MCAP_RS03160	M1601_RS03300
ORTHOMCL643	NO343_00400	MCAP_RS04485	M1601_RS03530
ORTHOMCL644	NO343_00450	MCAP_RS03430	M1601_RS03580
ORTHOMCL645	NO343_00530	MCAP_RS03510	M1601_RS03660
ORTHOMCL647	NO343_00665	MCAP_RS03650	M1601_RS03810
ORTHOMCL648	NO343_01130	MCAP_RS03830	M1601_RS04000
ORTHOMCL649	NO343_01135	MCAP_RS03835	M1601_RS04005
ORTHOMCL650	NO343_01140	MCAP_RS03840	M1601_RS04010
ORTHOMCL651	NO343_01250	MCAP_RS03915	M1601_RS04085
ORTHOMCL652	NO343_01260	MCAP_RS03925	M1601_RS04100
ORTHOMCL653	NO343_01270	MCAP_RS03935	M1601_RS04110
ORTHOMCL654	NO343_01310	MCAP_RS03980	M1601_RS04150
ORTHOMCL656	NO343_01620	MCAP_RS04285	M1601_RS04490
ORTHOMCL658	NO343_03185	MCAP_RS04745	M1601_RS05015
ORTHOMCL659	NO343_02815	MCAP_RS00970	M1601_RS05350
ORTHOMCL660	NO343_04485	MCAP_RS02735	M1601_RS05630
ORTHOMCL662	NO343_04795	MCAP_RS03110	M1601_RS05715
ORTHOMCL664	NO343_00100	MCAP_RS03125	M1601_RS05735
ORTHOMCL665	NO343_00145	MCAP_RS03155	M1601_RS05755
ORTHOMCL666	NO343_00170	MCAP_RS05010;MCAP_RS05015	M1601_RS05775
ORTHOMCL667	NO343_00670	MCAP_RS03655	M1601_RS05795
ORTHOMCL668	NO343_01585	MCAP_RS04250	M1601_RS05930
ORTHOMCL695	NO343_02535	MCAP_RS00650	M1601_RS00670
ORTHOMCL696	NO343_02745	MCAP_RS04400	M1601_RS00865;M1601_RS00875
ORTHOMCL704	NO343_00015;NO343_00785	MCAP_RS01435	M1601_RS01490
ORTHOMCL705	NO343_00735	MCAP_RS01395	M1601_RS01510
ORTHOMCL706	NO343_00030	MCAP_RS01575	M1601_RS01545
ORTHOMCL707	NO343_00865	MCAP_RS01530	M1601_RS01630
ORTHOMCL708	NO343_03465	MCAP_RS01835	M1601_RS01985
ORTHOMCL709	NO343_03810	MCAP_RS02180;MCAP_RS02185	M1601_RS02330
ORTHOMCL710	NO343_04345	MCAP_RS02595	M1601_RS02715
ORTHOMCL711	NO343_04640	MCAP_RS02965	M1601_RS03020
ORTHOMCL712	NO343_00140	MCAP_RS03120	M1601_RS03210
ORTHOMCL713	NO343_00105	MCAP_RS03130	M1601_RS03260
ORTHOMCL714	NO343_04655	MCAP_RS04800	M1601_RS04955
ORTHOMCL715	NO343_00850	MCAP_RS04590	M1601_RS05030
ORTHOMCL716	NO343_00730;NO343_02010	MCAP_RS01595	M1601_RS05140
ORTHOMCL722	NO343_03850	MCAP_RS02245	M1601_RS05555
ORTHOMCL723	NO343_04340	MCAP_RS02590	M1601_RS05580
ORTHOMCL724	NO343_04730	MCAP_RS03060	M1601_RS05680
ORTHOMCL725	NO343_01290	MCAP_RS03960	M1601_RS05855
ORTHOMCL742	NO343_02015	MCAP_RS00280	M1601_RS00295
ORTHOMCL743	NO343_02225	MCAP_RS00335	M1601_RS00355
ORTHOMCL744	NO343_02355	MCAP_RS00465	M1601_RS00485
ORTHOMCL745	NO343_03140	MCAP_RS01290	M1601_RS01380
ORTHOMCL746	NO343_00740	MCAP_RS01400	M1601_RS01450
ORTHOMCL747	NO343_04035	MCAP_RS00930	M1601_RS01475
ORTHOMCL748	NO343_00775	MCAP_RS01425	M1601_RS01480
ORTHOMCL749	NO343_00020;NO343_00790	MCAP_RS01440	M1601_RS01500
ORTHOMCL750	NO343_00810	MCAP_RS01460	M1601_RS01535
ORTHOMCL751	NO343_00815	MCAP_RS01465	M1601_RS01540
ORTHOMCL752	NO343_00835	MCAP_RS01490	M1601_RS01550
ORTHOMCL753	NO343_00840	MCAP_RS01495	M1601_RS01555
ORTHOMCL754	NO343_00820	MCAP_RS01475	M1601_RS01565
ORTHOMCL755	NO343_03205	MCAP_RS01355	M1601_RS01680
ORTHOMCL758	NO343_03460	MCAP_RS01830	M1601_RS01980
ORTHOMCL759	NO343_03655	MCAP_RS02025	M1601_RS02175
ORTHOMCL760	NO343_03920	MCAP_RS02315	M1601_RS02440
ORTHOMCL761	NO343_03925	MCAP_RS02320	M1601_RS02445
ORTHOMCL762	NO343_03930	MCAP_RS02325	M1601_RS02450
ORTHOMCL765	NO343_00120	MCAP_RS03145	M1601_RS03275
ORTHOMCL767	NO343_00055	MCAP_RS03825	M1601_RS03990
ORTHOMCL768	NO343_01560	MCAP_RS04225	M1601_RS04430
ORTHOMCL769	NO343_01615	MCAP_RS04280	M1601_RS04485
ORTHOMCL771	NO343_00780	MCAP_RS01430	M1601_RS05425
ORTHOMCL772	NO343_00825	MCAP_RS01480	M1601_RS05435
ORTHOMCL773	NO343_03645	MCAP_RS02015	M1601_RS05510
ORTHOMCL774	NO343_04475	MCAP_RS02730	M1601_RS05615
ORTHOMCL775	NO343_00125	MCAP_RS03150	M1601_RS05740
ORTHOMCL776	NO343_01410	MCAP_RS04080	M1601_RS05905
ORTHOMCL815	NO343_00745	MCAP_RS01405	M1601_RS01455
ORTHOMCL819	NO343_00895	MCAP_RS01555	M1601_RS01850
ORTHOMCL821	NO343_00965	MCAP_RS03705	M1601_RS03865
