# Supplementary material for: First Report and Comparative Genomic Analysis of Mycoplasma capricolum subsp. capricolum HN-B in Hainan Island, China
Source: Microorganisms. 2022 Nov 19;10(11):2298. doi: 10.3390/microorganisms10112298 (PMC9697796; doi:10.3390/microorganisms10112298)
Supplement: Supplementary file 1 [file microorganisms-10-02298-s001.zip › Table S11 Number of caprine-host-specific orthologs.xls]

## Sheet: Sheet1
Table S11.Number of caprine-host-specific orthologs
ORTHOMCL_id	Mcc_HN-B_list	Mccp_M1601_list	Mmc_HN-A_list
ORTHOMCL14	NO343_02850;NO343_02855	M1601_RS00985;M1601_RS01075	MNF30_04075
ORTHOMCL37	NO343_01655	M1601_RS04530;M1601_RS04540;M1601_RS05155	MNF30_00570
ORTHOMCL40	NO343_01075	M1601_RS05675;M1601_RS05815	MNF30_04240
ORTHOMCL43	NO343_01645	M1601_RS05950;M1601_RS05955	MNF30_00585
ORTHOMCL44	NO343_01650	M1601_RS05960	MNF30_00580
ORTHOMCL171	NO343_00050	M1601_RS01025	MNF30_02840;MNF30_03365
ORTHOMCL225	NO343_00830	M1601_RS01530	MNF30_03285
ORTHOMCL425	NO343_04720	M1601_RS03105	MNF30_03455
ORTHOMCL569	NO343_02120;NO343_04115	M1601_RS04610	MNF30_03315
ORTHOMCL572	NO343_03230	M1601_RS04945	MNF30_03665
ORTHOMCL581	NO343_01945	M1601_RS05170;M1601_RS05175	MNF30_00090
ORTHOMCL587	NO343_02780	M1601_RS05305	MNF30_04145
ORTHOMCL601	NO343_01265	M1601_RS05845;M1601_RS05850	MNF30_00790
ORTHOMCL608	NO343_01660	M1601_RS05970;M1601_RS05980	MNF30_00565
ORTHOMCL609	NO343_01665	M1601_RS05985;M1601_RS05990	MNF30_00590
ORTHOMCL611	NO343_02255	M1601_RS00385	MNF30_01020
ORTHOMCL613	NO343_02395	M1601_RS00530	MNF30_01160
ORTHOMCL614	NO343_02455	M1601_RS00590	MNF30_00930
ORTHOMCL615	NO343_02470	M1601_RS00605	MNF30_00945
ORTHOMCL616	NO343_02515	M1601_RS00650	MNF30_04425
ORTHOMCL620	NO343_02810	M1601_RS00945	MNF30_04115
ORTHOMCL621	NO343_02830	M1601_RS00965	MNF30_04095
ORTHOMCL622	NO343_02845	M1601_RS00980	MNF30_04080
ORTHOMCL627	NO343_02915	M1601_RS01150	MNF30_04000
ORTHOMCL629	NO343_03585	M1601_RS02105	MNF30_02275
ORTHOMCL630	NO343_03640	M1601_RS02160	MNF30_02330
ORTHOMCL631	NO343_03700	M1601_RS02220	MNF30_02380
ORTHOMCL636	NO343_04405	M1601_RS02785	MNF30_03000;MNF30_03005
ORTHOMCL637	NO343_04660	M1601_RS03040;M1601_RS03050	MNF30_03260
ORTHOMCL638	NO343_04680	M1601_RS03070	MNF30_03395
ORTHOMCL641	NO343_00150	M1601_RS03300	MNF30_01945
ORTHOMCL643	NO343_00400	M1601_RS03530	MNF30_01725
ORTHOMCL644	NO343_00450	M1601_RS03580	MNF30_01675
ORTHOMCL648	NO343_01130	M1601_RS04000	MNF30_01190
ORTHOMCL649	NO343_01135	M1601_RS04005	MNF30_01185
ORTHOMCL650	NO343_01140	M1601_RS04010	MNF30_01180
ORTHOMCL651	NO343_01250	M1601_RS04085	MNF30_00800
ORTHOMCL652	NO343_01260	M1601_RS04100	MNF30_00795
ORTHOMCL653	NO343_01270	M1601_RS04110	MNF30_00785
ORTHOMCL654	NO343_01310	M1601_RS04150	MNF30_00740
ORTHOMCL656	NO343_01620	M1601_RS04490	MNF30_04260
ORTHOMCL657	NO343_01985;NO343_02000	M1601_RS04995;M1601_RS05195	MNF30_00015;MNF30_00030
ORTHOMCL659	NO343_02815	M1601_RS05350	MNF30_04110
ORTHOMCL660	NO343_04485	M1601_RS05630	MNF30_03080
ORTHOMCL664	NO343_00100	M1601_RS05735	MNF30_02025
ORTHOMCL665	NO343_00145	M1601_RS05755	MNF30_01950
ORTHOMCL668	NO343_01585	M1601_RS05930	MNF30_01250
ORTHOMCL696	NO343_02745	M1601_RS00865;M1601_RS00875	MNF30_04190
ORTHOMCL697	NO343_02765	M1601_RS00895	MNF30_04160
ORTHOMCL698	NO343_02770	M1601_RS00900	MNF30_04155
ORTHOMCL699	NO343_02785	M1601_RS00915	MNF30_04140
ORTHOMCL708	NO343_03465	M1601_RS01985	MNF30_02155
ORTHOMCL710	NO343_04345	M1601_RS02715	MNF30_02935
ORTHOMCL713	NO343_00105	M1601_RS03260	MNF30_01990
ORTHOMCL718	NO343_02790	M1601_RS05315	MNF30_04135
ORTHOMCL719	NO343_02795	M1601_RS05325	MNF30_04130
ORTHOMCL722	NO343_03850	M1601_RS05555	MNF30_02555
ORTHOMCL723	NO343_04340	M1601_RS05580	MNF30_02940
ORTHOMCL724	NO343_04730	M1601_RS05680	MNF30_03465
ORTHOMCL764	NO343_04815	M1601_RS03245	MNF30_02030
ORTHOMCL766	NO343_00945	M1601_RS03850	MNF30_01380
ORTHOMCL814	NO343_01975	M1601_RS00245	MNF30_00035
ORTHOMCL824	NO343_01990	M1601_RS05205	MNF30_00025
