# Supplementary material for: First Report and Comparative Genomic Analysis of Mycoplasma capricolum subsp. capricolum HN-B in Hainan Island, China
Source: Microorganisms. 2022 Nov 19;10(11):2298. doi: 10.3390/microorganisms10112298 (PMC9697796; doi:10.3390/microorganisms10112298)
Supplement: Supplementary file 1 [file microorganisms-10-02298-s001.zip › Table S12 Number of bovine-host-specific orthologs.xls]

## Sheet: Sheet1
Table S12.Number of bovine-host specific orthologs
ORTHOMCL_id	Ml_PG50_list	Mmm_SC_PG1_list
ORTHOMCL3	MSB_RS04805	MSC_0015;MSC_0055;MSC_0137;MSC_0174;MSC_0211;MSC_0239;MSC_0246;MSC_0629;MSC_0844;MSC_0899;MSC_0904
ORTHOMCL4	MSB_RS02660	MSC_0123;MSC_0230;MSC_0571;MSC_0781;MSC_0796;MSC_0808;MSC_1031;MSC_1056
ORTHOMCL17	MSB_RS01565;MSB_RS01575;MSB_RS01585;MSB_RS01595	MSC_0570
ORTHOMCL24	MSB_RS00900	MSC_1061
ORTHOMCL41	MSB_RS03035;MSB_RS03060	MSC_0638;MSC_0643;MSC_0648
ORTHOMCL45	MSB_RS01815	MSC_0617
ORTHOMCL46	MSB_RS04815	MSC_0699
ORTHOMCL111	MSB_RS00675	MSC_0860;MSC_0873
ORTHOMCL226	MSB_RS00265	MSC_0189
ORTHOMCL431	MSB_RS00895	MSC_1062
ORTHOMCL580	MSB_RS00530	MSC_0061;MSC_0997;MSC_0998
ORTHOMCL612	MSB_RS00680	MSC_0872
ORTHOMCL628	MSB_RS01920	MSC_0598
ORTHOMCL632	MSB_RS02475	MSC_0194
ORTHOMCL633	MSB_RS02480	MSC_0477
ORTHOMCL639	MSB_RS03040	MSC_0644
ORTHOMCL640	MSB_RS03045	MSC_0645
ORTHOMCL642	MSB_RS03300	MSC_0707
ORTHOMCL645	MSB_RS05235	MSC_0754
ORTHOMCL646	MSB_RS03670	MSC_0779
ORTHOMCL647	MSB_RS03680	MSC_0782;MSC_0798
ORTHOMCL658	MSB_RS04915	MSC_0308
ORTHOMCL662	MSB_RS03050	MSC_0646
ORTHOMCL663	MSB_RS03070;MSB_RS05220	MSC_0652
ORTHOMCL666	MSB_RS03160	MSC_0390
ORTHOMCL667	MSB_RS03685	MSC_0784;MSC_0800
ORTHOMCL670	MSB_RS00415	MSC_0089
ORTHOMCL671	MSB_RS01220	MSC_0217
ORTHOMCL672	MSB_RS01290	MSC_0258
ORTHOMCL673	MSB_RS01305	MSC_0261
ORTHOMCL674	MSB_RS01355	MSC_0271
ORTHOMCL675	MSB_RS01410	MSC_0281
ORTHOMCL676	MSB_RS01495	MSC_0301
ORTHOMCL678	MSB_RS02135	MSC_0549
ORTHOMCL679	MSB_RS02145	MSC_0547
ORTHOMCL680	MSB_RS02700	MSC_0438
ORTHOMCL681	MSB_RS03265	MSC_0701
ORTHOMCL682	MSB_RS03275	MSC_0703
ORTHOMCL683	MSB_RS03500	MSC_0747
ORTHOMCL684	MSB_RS03650	MSC_0775
ORTHOMCL686	MSB_RS03735	MSC_0820
ORTHOMCL689	MSB_RS04115	MSC_0919
ORTHOMCL690	MSB_RS04165	MSC_0907
ORTHOMCL691	MSB_RS04235	MSC_0078
ORTHOMCL692	MSB_RS04430	MSC_0831
ORTHOMCL693	MSB_RS04505	MSC_1065
ORTHOMCL694	MSB_RS01570;MSB_RS01580;MSB_RS01590	MSC_0568
ORTHOMCL695	MSB_RS00850	MSC_0129
ORTHOMCL703	MSB_RS01230	MSC_0215
ORTHOMCL705	MSB_RS00280	MSC_0203
ORTHOMCL707	MSB_RS00255	MSC_0191
ORTHOMCL711	MSB_RS02920	MSC_0396
ORTHOMCL712	MSB_RS03130	MSC_0676
ORTHOMCL714	MSB_RS02935	MSC_0393
ORTHOMCL715	MSB_RS05130	MSC_0197
ORTHOMCL725	MSB_RS04045	MSC_0933
ORTHOMCL726	MSB_RS00220	MSC_0208
ORTHOMCL731	MSB_RS03675	MSC_0780
ORTHOMCL737	MSB_RS05125	MSC_0205;MSC_0206
ORTHOMCL738	MSB_RS04310	MSC_0064
ORTHOMCL739	MSB_RS04465	MSC_1021;MSC_1046
ORTHOMCL740	MSB_RS00085	MSC_0036
ORTHOMCL741	MSB_RS04960	MSC_1022;MSC_1047
ORTHOMCL779	MSB_RS05120	MSC_0209
ORTHOMCL785	MSB_RS00095	MSC_0034
ORTHOMCL786	MSB_RS00090	MSC_0035
ORTHOMCL790	MSB_RS05140	MSC_0574
ORTHOMCL791	MSB_RS01255	MSC_0251
ORTHOMCL792	MSB_RS01250	MSC_0250
ORTHOMCL793	MSB_RS01245	MSC_0248
ORTHOMCL794	MSB_RS02805	MSC_0419
ORTHOMCL796	MSB_RS03505	MSC_0748
ORTHOMCL797	MSB_RS03510	MSC_0749
ORTHOMCL798	MSB_RS03515	MSC_0750
ORTHOMCL799	MSB_RS03520	MSC_0752
ORTHOMCL800	MSB_RS03655	MSC_0776
ORTHOMCL801	MSB_RS04380	MSC_0839
ORTHOMCL802	MSB_RS04375	MSC_0840
ORTHOMCL803	MSB_RS04370	MSC_0841
ORTHOMCL804	MSB_RS04365	MSC_0842
ORTHOMCL805	MSB_RS04360	MSC_0845
ORTHOMCL806	MSB_RS04355	MSC_0846
ORTHOMCL807	MSB_RS04350	MSC_0847
ORTHOMCL811	MSB_RS02255	MSC_0522
ORTHOMCL813	MSB_RS03870	MSC_0192
ORTHOMCL822	MSB_RS05215	MSC_0654
ORTHOMCL823	MSB_RS04975	MSC_0401
ORTHOMCL827	MSB_RS03065	MSC_0649
ORTHOMCL828	MSB_RS05245	MSC_0755
ORTHOMCL829	MSB_RS05285	MSC_0171
ORTHOMCL853	MSB_RS00840	MSC_0117
ORTHOMCL854	MSB_RS00845	MSC_0118
ORTHOMCL873	MSB_RS02740	MSC_0431
ORTHOMCL874	MSB_RS03025	MSC_0640
ORTHOMCL875	MSB_RS03030	MSC_0642
ORTHOMCL876	MSB_RS03120	MSC_0119
ORTHOMCL877	MSB_RS05290	MSC_1030;MSC_1055
ORTHOMCL968	MSB_RS00240	MSC_0204
ORTHOMCL969	MSB_RS02250	MSC_0523
ORTHOMCL970	MSB_RS03075	MSC_0653
ORTHOMCL974	MSB_RS03880	MSC_0321
ORTHOMCL975	MSB_RS03885	MSC_0322
ORTHOMCL976	MSB_RS04865	MSC_1005
ORTHOMCL977	MSB_RS04995	MSC_0753
ORTHOMCL979	MSB_RS05185	MSC_0432
