# Supplementary material for: First Report and Comparative Genomic Analysis of Mycoplasma capricolum subsp. capricolum HN-B in Hainan Island, China
Source: Microorganisms. 2022 Nov 19;10(11):2298. doi: 10.3390/microorganisms10112298 (PMC9697796; doi:10.3390/microorganisms10112298)
Supplement: Supplementary file 1 [file microorganisms-10-02298-s001.zip › Table S2 The potential CRISPRs in Mcc HN-B.xls]

## Sheet: CRISPRs
Table S2. The potential CRISPRs in Mcc HN-B
Crispr_Id	CRISPR_Start	CRISPR_End	CRISPR_Length	Potential_Orientation	Consensus_Repeat	Repeat_Length	Spacers_Nb
Crispr_1	11641	11739	98	Unknown	TTGAAACATCTCAAGATGATAAAT	24	1
Crispr_2	154720	154822	102	Unknown	GCTTTGCCAAATCATTCAATCAACCCAT	28	1
Crispr_3	175899	175998	99	Unknown	AATTCATCTGCACCAAAGAACATTC	25	1
Crispr_4	482305	482415	110	Forward	TCATTTTCTGACAAACTTTTTAAAATTAAGGGTAAAATT	39	1
Crispr_5	649666	649774	108	Reverse	AAGGAATTTCTGTGTATTTACACACTTTTTCCTTA	35	1
Crispr_6	736008	736106	98	Unknown	ATATCTTGATTGAATTTTTTAGCA	24	1
