# Supplementary material for: First Report and Comparative Genomic Analysis of Mycoplasma capricolum subsp. capricolum HN-B in Hainan Island, China
Source: Microorganisms. 2022 Nov 19;10(11):2298. doi: 10.3390/microorganisms10112298 (PMC9697796; doi:10.3390/microorganisms10112298)
Supplement: Supplementary file 1 [file microorganisms-10-02298-s001.zip › Table S3 Proteins with transmembrane structure in Mcc HN-B.xlsx]

## Sheet: Sheet1
Table S3. Proteins with transmembrane structure in Mcc HN-B
ID	Length	ExpAA	First60	PredHel	Topology
NO343_00075	183	21.15	20.88	1	i7-29o
NO343_00665	790	17.6	17.58	1	i13-32o
NO343_00960	424	33.13	10.53	1	o343-365i
NO343_00965	435	35.31	12.59	1	o365-387i
NO343_03380	742	22.53	22.53	1	i12-34o
NO343_03410	742	22.53	22.53	1	i12-34o
NO343_03810	209	18.5	18.5	1	o4-26i
NO343_03815	212	16.55	16.55	1	o5-27i
NO343_03845	317	20.48	19.85	1	i7-29o
NO343_03885	624	16.65	16.65	1	i5-23o
NO343_04635	239	37.31	14.94	1	o209-231i
NO343_04720	135	14.88	14.88	1	o4-23i
