# Supplementary material for: First Report and Comparative Genomic Analysis of Mycoplasma capricolum subsp. capricolum HN-B in Hainan Island, China
Source: Microorganisms. 2022 Nov 19;10(11):2298. doi: 10.3390/microorganisms10112298 (PMC9697796; doi:10.3390/microorganisms10112298)
Supplement: Supplementary file 1 [file microorganisms-10-02298-s001.zip › Table S4 Secreted proteins in Mcc HN-B.secretion.xls]

## Sheet: HN-B.secretion
Table S3. Secreted proteins in Mcc HN-B
Gene_ID	Signal peptide	cleave site	neural_networks	PredHel	Topology
NO343_00170	Y	20	SignalP-noTM	0	o
NO343_00340	Y	25	SignalP-noTM	0	o
NO343_00555	Y	20	SignalP-noTM	0	o
NO343_00635	Y	21	SignalP-noTM	0	o
NO343_00685	Y	29	SignalP-noTM	0	o
NO343_01155	Y	20	SignalP-noTM	0	o
NO343_01250	Y	24,33	SignalP-noTM	0	o
NO343_01315	Y	21,23	SignalP-noTM	0	o
NO343_01330	Y	23,26	SignalP-noTM	0	o
NO343_01460	Y	20,23	SignalP-noTM	0	o
NO343_01570	Y	21,32	SignalP-noTM	0	o
NO343_01900	Y	24,31	SignalP-noTM	0	o
NO343_01905	Y	21,31	SignalP-noTM	0	o
NO343_01945	Y	20	SignalP-noTM	0	o
NO343_02205	Y	22	SignalP-noTM	0	o
NO343_02270	Y	22	SignalP-noTM	0	o
NO343_02740	Y	20	SignalP-TM	0	o
NO343_02760	Y	22	SignalP-noTM	0	o
NO343_02780	Y	24	SignalP-noTM	0	o
NO343_02915	Y	24	SignalP-noTM	0	o
NO343_02920	Y	24	SignalP-noTM	0	o
NO343_03070	Y	24	SignalP-noTM	0	o
NO343_03075	Y	24	SignalP-noTM	0	o
NO343_03205	Y	20	SignalP-noTM	0	o
NO343_03210	Y	24	SignalP-noTM	0	o
NO343_03300	Y	24	SignalP-noTM	0	o
NO343_03385	Y	24	SignalP-noTM	0	o
NO343_03405	Y	24	SignalP-noTM	0	o
NO343_03415	Y	24	SignalP-noTM	0	o
NO343_03455	Y	24	SignalP-noTM	0	o
NO343_03460	Y	24	SignalP-noTM	0	o
NO343_03465	Y	24	SignalP-noTM	0	o
NO343_03695	Y	22	SignalP-noTM	0	o
NO343_03980	Y	25	SignalP-noTM	0	o
NO343_03985	Y	24	SignalP-noTM	0	o
NO343_04335	Y	24	SignalP-noTM	0	o
NO343_04340	Y	27	SignalP-noTM	0	o
NO343_04345	Y	27	SignalP-noTM	0	o
NO343_04400	Y	20	SignalP-noTM	0	o
NO343_04405	Y	20	SignalP-noTM	0	o
NO343_04610	Y	24	SignalP-noTM	0	o
NO343_04655	Y	22	SignalP-noTM	0	o
NO343_04660	Y	24	SignalP-noTM	0	o
NO343_04665	Y	24	SignalP-noTM	0	o
NO343_04670	Y	22	SignalP-noTM	0	o
NO343_04730	Y	24	SignalP-noTM	0	o
