# Supplementary material for: First Report and Comparative Genomic Analysis of Mycoplasma capricolum subsp. capricolum HN-B in Hainan Island, China
Source: Microorganisms. 2022 Nov 19;10(11):2298. doi: 10.3390/microorganisms10112298 (PMC9697796; doi:10.3390/microorganisms10112298)
Supplement: Supplementary file 1 [file microorganisms-10-02298-s001.zip › Table S5 Genes annotation statistics of Mcc HN-B.xls]

## Sheet: Sheet1
Table S5. Genes annotation statistics of Mcc HN-B
Database	Number of annotated genes
NR	904
GO	727
KEGG	519
COG	498
Swiss-Prot	482
TCDB	160
PHI	128
CAZy	79
CARD	50
Secretory_Protein	46
VFDB	14
