# Supplementary material for: First Report and Comparative Genomic Analysis of Mycoplasma capricolum subsp. capricolum HN-B in Hainan Island, China
Source: Microorganisms. 2022 Nov 19;10(11):2298. doi: 10.3390/microorganisms10112298 (PMC9697796; doi:10.3390/microorganisms10112298)
Supplement: Supplementary file 1 [file microorganisms-10-02298-s001.zip › Table S6 Gene islands of Mcc HN-B.xls]

## Sheet: GIs
Table S6. Gene islands of Mcc HN-B
GI_ID	Island start	Island end	Length	GeneID	Product
GI_1	7412	21273	13862	NO343_00050	hypothetical protein
GI_1	7412	21273	13862	NO343_00055	BspA family leucine-rich repeat surface protein
GI_1	7412	21273	13862	NO343_00060	hypothetical protein
GI_1	7412	21273	13862	NO343_00065	DnaJ domain-containing protein
GI_1	7412	21273	13862	NO343_00070	hypothetical protein
GI_1	7412	21273	13862	NO343_00075	hypothetical protein
GI_1	7412	21273	13862	NO343_00080	Fic family protein
GI_1	7412	21273	13862	NO343_00085	hypothetical protein
GI_1	7412	21273	13862	NO343_00090	DDE-type integrase/transposase/recombinase
GI_2	449781	482993	33213	NO343_02010	SIR2 family protein
GI_2	449781	482993	33213	NO343_02015	TIR domain-containing protein
GI_2	449781	482993	33213	NO343_02020	IS3 family transposase
GI_2	449781	482993	33213	NO343_02025	BspA family leucine-rich repeat surface protein
GI_2	449781	482993	33213	NO343_02030	BspA family leucine-rich repeat surface protein
GI_2	449781	482993	33213	NO343_02035	hypothetical protein
GI_2	449781	482993	33213	NO343_02040	ParA family protein
GI_2	449781	482993	33213	NO343_02045	hypothetical protein
GI_2	449781	482993	33213	NO343_02050	hypothetical protein
GI_2	449781	482993	33213	NO343_02055	ATP-binding protein
GI_2	449781	482993	33213	NO343_02060	hypothetical protein
GI_2	449781	482993	33213	NO343_02070	hypothetical protein
GI_2	449781	482993	33213	NO343_02075	hypothetical protein
GI_2	449781	482993	33213	NO343_02085	BspA family leucine-rich repeat surface protein
GI_2	449781	482993	33213	NO343_02090	hypothetical protein
GI_2	449781	482993	33213	NO343_02095	hypothetical protein
GI_2	449781	482993	33213	NO343_02100	hypothetical protein
GI_2	449781	482993	33213	NO343_02105	BspA family leucine-rich repeat surface protein
GI_2	449781	482993	33213	NO343_02110	hypothetical protein
GI_2	449781	482993	33213	NO343_02115	hypothetical protein
GI_2	449781	482993	33213	NO343_02120	hypothetical protein
GI_2	449781	482993	33213	NO343_02125	hypothetical protein
GI_2	449781	482993	33213	NO343_02130	BspA family leucine-rich repeat surface protein
GI_2	449781	482993	33213	NO343_02135	hypothetical protein
GI_2	449781	482993	33213	NO343_02140	hypothetical protein
GI_2	449781	482993	33213	NO343_02145	hypothetical protein
GI_2	449781	482993	33213	NO343_02150	hypothetical protein
GI_2	449781	482993	33213	NO343_02155	HU family DNA-binding protein
GI_2	449781	482993	33213	NO343_02160	ATP-binding protein
GI_2	449781	482993	33213	NO343_02165	ATP-binding protein
GI_2	449781	482993	33213	NO343_02170	ATP-binding protein
GI_2	449781	482993	33213	NO343_02175	hypothetical protein
GI_3	927797	949893	22097	NO343_03995	HD domain-containing protein
GI_3	927797	949893	22097	NO343_04000	IS3 family transposase
GI_3	927797	949893	22097	NO343_04005	BspA family leucine-rich repeat surface protein
GI_3	927797	949893	22097	NO343_04010	BspA family leucine-rich repeat surface protein
GI_3	927797	949893	22097	NO343_04015	hypothetical protein
GI_3	927797	949893	22097	NO343_04020	hypothetical protein
GI_3	927797	949893	22097	NO343_04025	hypothetical protein
GI_3	927797	949893	22097	NO343_04030	hypothetical protein
GI_3	927797	949893	22097	NO343_04035	AAA family ATPase
GI_3	927797	949893	22097	NO343_04040	hypothetical protein
GI_3	927797	949893	22097	NO343_04045	DNA adenine methylase
GI_3	927797	949893	22097	NO343_04050	ATP-binding protein
GI_3	927797	949893	22097	NO343_04055	hypothetical protein
GI_3	927797	949893	22097	NO343_04065	hypothetical protein
GI_3	927797	949893	22097	NO343_04070	hypothetical protein
GI_3	927797	949893	22097	NO343_04080	BspA family leucine-rich repeat surface protein
GI_3	927797	949893	22097	NO343_04085	hypothetical protein
GI_3	927797	949893	22097	NO343_04090	hypothetical protein
GI_3	927797	949893	22097	NO343_04095	hypothetical protein
GI_3	927797	949893	22097	NO343_04100	hypothetical protein
GI_3	927797	949893	22097	NO343_04105	BspA family leucine-rich repeat surface protein
GI_3	927797	949893	22097	NO343_04110	hypothetical protein
GI_3	927797	949893	22097	NO343_04115	hypothetical protein
GI_3	927797	949893	22097	NO343_04120	hypothetical protein
GI_3	927797	949893	22097	NO343_04125	BspA family leucine-rich repeat surface protein
GI_3	927797	949893	22097	NO343_04130	hypothetical protein
