# Supplementary material for: First Report and Comparative Genomic Analysis of Mycoplasma capricolum subsp. capricolum HN-B in Hainan Island, China
Source: Microorganisms. 2022 Nov 19;10(11):2298. doi: 10.3390/microorganisms10112298 (PMC9697796; doi:10.3390/microorganisms10112298)
Supplement: Supplementary file 1 [file microorganisms-10-02298-s001.zip › Table S7 VFDB database annotation results for Mcc HN-B.xls]

## Sheet: Sheet1
Table S7. VFDB database annotation results for Mcc HN-B
Query_id	Description	VFid	VF_Name	VFCID	VFcategory
NO343_00170	hypothetical protein	VF0331	Surface lipoproteins	VFC0258	Immune modulation
NO343_00195	type I glyceraldehyde-3-phosphate dehydrogenase	VF1042	Streptococcal plasmin receptor/GAPDH	VFC0001	Adherence
NO343_02185	TlyA family RNA methyltransferase	VF0879	Hemolysin	VFC0235	Exotoxin
NO343_02230	UTP-glucose-1-phosphate uridylyltransferase	VF0881	Capsule	VFC0258	Immune modulation
NO343_02495	oligopeptide ABC transporter permease	VF0881	Capsule	VFC0258	Immune modulation
NO343_02500	hypothetical protein	VF0881	Capsule	VFC0258	Immune modulation
NO343_02670	elongation factor Tu	VF0877	EF-Tu	VFC0001	Adherence
NO343_02925	phosphopyruvate hydratase	VF1060	Streptococcal enolase	VFC0251	Exoenzyme
NO343_02990	alpha-ketoacid dehydrogenase subunit beta	VF0878	PDH-B	VFC0001	Adherence
NO343_03810	hypothetical protein	VF0331	Surface lipoproteins	VFC0258	Immune modulation
NO343_04655	hypothetical protein	VF0331	Surface lipoproteins	VFC0258	Immune modulation
NO343_04660	hypothetical protein	VF0331	Surface lipoproteins	VFC0258	Immune modulation
NO343_04665	hypothetical protein	VF0331	Surface lipoproteins	VFC0258	Immune modulation
NO343_04670	hypothetical protein	VF0331	Surface lipoproteins	VFC0258	Immune modulation

## Sheet: Sheet2
Query_id	Symbol	ID	Symbol	Nr-ID	Nr-Score	Nr-Evalue	Nr-annotation	Swissprot-ID	Swissprot-Score	Swissprot-Evalue	Swissprot-annotation	COG-Protein-or-Domain	COG-Score	COG-Evalue	COG-ID	COG-Function-Description	KO-ID	KEGG-Evalue	KEGG-Score	KEGG-Gene	Pathway	GO-BiologicalProcess	GO-MolecularFunction	GO-CellularComponent
NO343_00170	vmm	NO343_00170	--	CBV67336.1	89.4	1.9e-14	CBV67336.1 Putative Lipoprotein (VmcF) [Mycoplasma leachii 99/014/6] [Mycoplasma leachii]	--	--	--	--	--	--	--	--	--	--	--	--	--	--	GO:0008150//biological_process	GO:0003674//molecular_function	-
NO343_00195	plr/gapA	NO343_00195	gap	WP_041159802.1	660.2	3.7e-186	WP_041159802.1 type I glyceraldehyde-3-phosphate dehydrogenase [Mycoplasma capricolum]	sp|O52631|G3P_CLOAB	380.2	2.5e-104	sp|O52631|G3P_CLOAB Glyceraldehyde-3-phosphate dehydrogenase OS=Clostridium acetobutylicum (strain ATCC 824 / DSM 792 / JCM 1419 / LMG 5710 / VKM B-1787) OX=272562 GN=gap PE=1 SV=1	FN0652	380.6	4.4e-105	COG0057	Glyceraldehyde-3-phosphate dehydrogenase/erythrose-4-phosphate dehydrogenase	K00134//GAPDH; glyceraldehyde 3-phosphate dehydrogenase [EC:1.2.1.12]	3.4e-186	657.1	mcp:MCAP_0632	ko01100//Metabolic pathways//Global and overview maps//Metabolism;ko01110//Biosynthesis of secondary metabolites//Global and overview maps//Metabolism;ko01120//Microbial metabolism in diverse environments//Global and overview maps//Metabolism;ko01200//Carbon metabolism//Global and overview maps//Metabolism;ko00010//Glycolysis / Gluconeogenesis//Carbohydrate metabolism//Metabolism;ko01230//Biosynt…	GO:0044724//single-organism carbohydrate catabolic process;GO:0019637//organophosphate metabolic process;GO:0009066//aspartate family amino acid metabolic process;GO:0046451//diaminopimelate metabolic process;GO:1901362//organic cyclic compound biosynthetic process;GO:0006725//cellular aromatic compound metabolic process;GO:0009144//purine nucleoside triphosphate metabolic process;GO:0009058//bio…	GO:0016740//transferase activity;GO:1901363//heterocyclic compound binding;GO:0050662//coenzyme binding;GO:1901265//nucleoside phosphate binding;GO:0003824//catalytic activity;GO:0016491//oxidoreductase activity;GO:0048001//erythrose-4-phosphate dehydrogenase activity;GO:0016757//transferase activity, transferring glycosyl groups;GO:0005515//protein binding;GO:0097159//organic cyclic compound bin…	GO:0044424//intracellular part;GO:0009986//cell surface;GO:0044464//cell part;GO:0005622//intracellular;GO:0005623//cell;GO:0005575//cellular_component;GO:0005737//cytoplasm
NO343_02185	hlyA	NO343_02185	tlyA	WP_046783829.1	522.7	7.3e-145	WP_046783829.1 TlyA family RNA methyltransferase [Mycoplasma capricolum]	sp|Q06803|HLYA_BRAHO	143.3	4e-33	sp|Q06803|HLYA_BRAHO Hemolysin A OS=Brachyspira hyodysenteriae OX=159 GN=tlyA PE=2 SV=1	UU436	176	1.3e-43	COG1189	Predicted rRNA methylase	K06442//tlyA; 23S rRNA (cytidine1920-2'-O)/16S rRNA (cytidine1409-2'-O)-methyltransferase [EC:2.1.1.226 2.1.1.227]	2.6e-144	517.7	mcp:MCAP_0055	--	GO:1901362//organic cyclic compound biosynthetic process;GO:0034645//cellular macromolecule biosynthetic process;GO:1901576//organic substance biosynthetic process;GO:0051186//cofactor metabolic process;GO:0000154//rRNA modification;GO:0042254//ribosome biogenesis;GO:0044260//cellular macromolecule metabolic process;GO:0034660//ncRNA metabolic process;GO:0006139//nucleobase-containing compound me…	GO:0008173//RNA methyltransferase activity;GO:0003735//structural constituent of ribosome;GO:0016740//transferase activity;GO:0003723//RNA binding;GO:0005198//structural molecule activity;GO:0008757//S-adenosylmethionine-dependent methyltransferase activity;GO:0008168//methyltransferase activity;GO:0005488//binding;GO:0097159//organic cyclic compound binding;GO:0008649//rRNA methyltransferase act…	GO:0005623//cell;GO:0005737//cytoplasm;GO:0043229//intracellular organelle;GO:0000314//organellar small ribosomal subunit;GO:0022626//cytosolic ribosome;GO:0005829//cytosol;GO:0000313//organellar ribosome;GO:0044445//cytosolic part;GO:0043232//intracellular non-membrane-bounded organelle;GO:0005840//ribosome;GO:0044422//organelle part;GO:0032991//macromolecular complex;GO:0043226//organelle;GO:00…
NO343_02230	galU	NO343_02230	yngB	WP_011386964.1	576.6	4.7e-161	WP_011386964.1 UTP--glucose-1-phosphate uridylyltransferase [Mycoplasma capricolum]	sp|O31822|YNGB_BACSU	261.2	1.4e-68	sp|O31822|YNGB_BACSU Probable UTP--glucose-1-phosphate uridylyltransferase YngB OS=Bacillus subtilis (strain 168) OX=224308 GN=yngB PE=3 SV=1	CAC2335	276.9	5.9e-74	COG1210	UDP-glucose pyrophosphorylase	K00963//UGP2; UTP--glucose-1-phosphate uridylyltransferase [EC:2.7.7.9]	5.1e-162	576.6	mcp:MCAP_0064	ko01100//Metabolic pathways//Global and overview maps//Metabolism;ko01110//Biosynthesis of secondary metabolites//Global and overview maps//Metabolism;ko00520//Amino sugar and nucleotide sugar metabolism//Carbohydrate metabolism//Metabolism;ko00500//Starch and sucrose metabolism//Carbohydrate metabolism//Metabolism;ko00052//Galactose metabolism//Carbohydrate metabolism//Metabolism;ko00040//Pentos…	GO:0015980//energy derivation by oxidation of organic compounds;GO:1901576//organic substance biosynthetic process;GO:0000270//peptidoglycan metabolic process;GO:0009058//biosynthetic process;GO:0005978//glycogen biosynthetic process;GO:0006796//phosphate-containing compound metabolic process;GO:0044281//small molecule metabolic process;GO:0009226//nucleotide-sugar biosynthetic process;GO:0006011…	GO:0016779//nucleotidyltransferase activity;GO:0051748//UTP-monosaccharide-1-phosphate uridylyltransferase activity;GO:0008879//glucose-1-phosphate thymidylyltransferase activity;GO:0008080//N-acetyltransferase activity;GO:0016747//transferase activity, transferring acyl groups other than amino-acyl groups;GO:0050518//2-C-methyl-D-erythritol 4-phosphate cytidylyltransferase activity;GO:0003983//U…	GO:0005623//cell;GO:0044464//cell part;GO:0005622//intracellular;GO:0044424//intracellular part;GO:0005737//cytoplasm
NO343_02495	oppF	NO343_02495	oppF	WP_046783867.1	864.4	1.7e-247	WP_046783867.1 ABC transporter ATP-binding protein [Mycoplasma capricolum]	sp|Q8P2L5|OPPF_STRP8	225.3	1.3e-57	sp|Q8P2L5|OPPF_STRP8 Oligopeptide transport ATP-binding protein OppF OS=Streptococcus pyogenes serotype M18 (strain MGAS8232) OX=186103 GN=oppF PE=3 SV=1	MYPU_4130	415.2	2.1e-115	COG1124	ABC-type dipeptide/oligopeptide/nickel transport system, ATPase component	K10823//oppF; oligopeptide transport system ATP-binding protein	3.3e-245	853.6	mcac:MCCP01_0141	ko02010//ABC transporters//Membrane transport//Environmental Information Processing;ko02024//Quorum sensing//Cellular community - prokaryotes//Cellular Processes	GO:0006281//DNA repair;GO:0072511//divalent inorganic cation transport;GO:0007600//sensory perception;GO:0033036//macromolecule localization;GO:0015804//neutral amino acid transport;GO:0000101//sulfur amino acid transport;GO:0006855//drug transmembrane transport;GO:1901264//carbohydrate derivative transport;GO:0015893//drug transport;GO:0015696//ammonium transport;GO:0090304//nucleic acid metabol…	GO:0015098//molybdate ion transmembrane transporter activity;GO:0000099//sulfur amino acid transmembrane transporter activity;GO:0032561//guanyl ribonucleotide binding;GO:0015415//phosphate ion transmembrane-transporting ATPase activity;GO:0004520//endodeoxyribonuclease activity;GO:0015103//inorganic anion transmembrane transporter activity;GO:1901265//nucleoside phosphate binding;GO:0033229//cys…	GO:0071944//cell periphery;GO:0044459//plasma membrane part;GO:0098533//ATPase dependent transmembrane transport complex;GO:0044424//intracellular part;GO:0032991//macromolecular complex;GO:0005622//intracellular;GO:0009898//cytoplasmic side of plasma membrane;GO:0055051//ATP-binding cassette (ABC) transporter complex, integrated substrate binding;GO:1902495//transmembrane transporter complex;GO:…
NO343_02500	MSC_0991	NO343_02500	--	WP_041159642.1	268.1	1.7e-68	WP_041159642.1 hypothetical protein [Mycoplasma capricolum]	--	--	--	--	--	--	--	--	--	--	--	--	--	--	GO:0044046//interaction with host via substance released outside of symbiont;GO:0051704//multi-organism process;GO:0044403//symbiosis, encompassing mutualism through parasitism;GO:0052047//interaction with other organism via secreted substance involved in symbiotic interaction;GO:0052048//interaction with host via secreted substance involved in symbiotic interaction;GO:0051701//interaction with h…	GO:0003674//molecular_function	-
NO343_02670	tuf	NO343_02670	tuf	Q2SSW8.1	788.5	1.1e-224	Q2SSW8.1 RecName: Full=Elongation factor Tu; Short=EF-Tu [Mycoplasma capricolum subsp. capricolum ATCC 27343] [Mycoplasma capricolum]	sp|Q2SSW8|EFTU_MYCCT	788.5	3.5e-227	sp|Q2SSW8|EFTU_MYCCT Elongation factor Tu OS=Mycoplasma capricolum subsp. capricolum (strain California kid / ATCC 27343 / NCTC 10154) OX=340047 GN=tuf PE=3 SV=1	lin2802	628.6	1.1e-179	COG0050	GTPases - translation elongation factors	K02358//tuf; elongation factor Tu	1.2e-225	788.5	mmy:MSC_0160	ko04626//Plant-pathogen interaction//Environmental adaptation//Organismal Systems	GO:0008150//biological_process;GO:0040007//growth;GO:0006790//sulfur compound metabolic process;GO:0031323//regulation of cellular metabolic process;GO:0034310//primary alcohol catabolic process;GO:0042439//ethanolamine-containing compound metabolic process;GO:2000112//regulation of cellular macromolecule biosynthetic process;GO:0034308//primary alcohol metabolic process;GO:0043604//amide biosynt…	GO:0070566//adenylyltransferase activity;GO:1901265//nucleoside phosphate binding;GO:0003924//GTPase activity;GO:0001882//nucleoside binding;GO:0005515//protein binding;GO:0044877//macromolecular complex binding;GO:0017111//nucleoside-triphosphatase activity;GO:0000166//nucleotide binding;GO:0003746//translation elongation factor activity;GO:0008079//translation termination factor activity;GO:000…	GO:0005622//intracellular;GO:0016020//membrane;GO:0005886//plasma membrane;GO:0005623//cell;GO:0044424//intracellular part;GO:0005576//extracellular region;GO:0044444//cytoplasmic part;GO:0005737//cytoplasm;GO:0005618//cell wall;GO:0044464//cell part;GO:0030312//external encapsulating structure;GO:0071944//cell periphery;GO:0005829//cytosol;GO:0005575//cellular_component
NO343_02925	eno	NO343_02925	eno	WP_036431157.1	877.1	2.6e-251	WP_036431157.1 phosphopyruvate hydratase [Mycoplasma capricolum]	sp|Q2SSR3|ENO_MYCCT	877.1	8.5e-254	sp|Q2SSR3|ENO_MYCCT Enolase OS=Mycoplasma capricolum subsp. capricolum (strain California kid / ATCC 27343 / NCTC 10154) OX=340047 GN=eno PE=3 SV=1	BH3556	519.6	8.1e-147	COG0148	Enolase	K01689//ENO; enolase [EC:4.2.1.11]	2.8e-252	877.1	mcp:MCAP_0213	ko01100//Metabolic pathways//Global and overview maps//Metabolism;ko01110//Biosynthesis of secondary metabolites//Global and overview maps//Metabolism;ko01120//Microbial metabolism in diverse environments//Global and overview maps//Metabolism;ko01200//Carbon metabolism//Global and overview maps//Metabolism;ko00010//Glycolysis / Gluconeogenesis//Carbohydrate metabolism//Metabolism;ko01230//Biosynt…	GO:0008152//metabolic process;GO:0009123//nucleoside monophosphate metabolic process;GO:0009144//purine nucleoside triphosphate metabolic process;GO:0034655//nucleobase-containing compound catabolic process;GO:0055086//nucleobase-containing small molecule metabolic process;GO:0006096//glycolytic process;GO:0044237//cellular metabolic process;GO:0009141//nucleoside triphosphate metabolic process;G…	GO:0016835//carbon-oxygen lyase activity;GO:0043169//cation binding;GO:0004634//phosphopyruvate hydratase activity;GO:0003824//catalytic activity;GO:0001968//fibronectin binding;GO:0016836//hydro-lyase activity;GO:0016491//oxidoreductase activity;GO:0005488//binding;GO:0050096//methylaspartate ammonia-lyase activity;GO:0003674//molecular_function;GO:0046872//metal ion binding;GO:0016840//carbon-n…	GO:0044424//intracellular part;GO:0043234//protein complex;GO:0005576//extracellular region;GO:0044444//cytoplasmic part;GO:1902494//catalytic complex;GO:0000015//phosphopyruvate hydratase complex;GO:0032991//macromolecular complex;GO:0005622//intracellular;GO:0005829//cytosol;GO:0044464//cell part;GO:0044445//cytosolic part;GO:0005575//cellular_component;GO:0005737//cytoplasm;GO:0009986//cell su…
NO343_02990	pdhB	NO343_02990	pdhB	WP_036431122.1	640.2	3.9e-180	WP_036431122.1 alpha-ketoacid dehydrogenase subunit beta [Mycoplasma capricolum]	sp|P47515|ODPB_MYCGE	352.8	4.1e-96	sp|P47515|ODPB_MYCGE Pyruvate dehydrogenase E1 component subunit beta OS=Mycoplasma genitalium (strain ATCC 33530 / G-37 / NCTC 10195) OX=243273 GN=pdhB PE=3 SV=1	MYPU_7630	358.6	1.8e-98	COG0022	Pyruvate/2-oxoglutarate dehydrogenase complex, dehydrogenase (E1) component, eukaryotic type, beta subunit	K00162//PDHB; pyruvate dehydrogenase E1 component beta subunit [EC:1.2.4.1]	9.5e-181	639	mcp:MCAP_0226	ko01100//Metabolic pathways//Global and overview maps//Metabolism;ko01110//Biosynthesis of secondary metabolites//Global and overview maps//Metabolism;ko01120//Microbial metabolism in diverse environments//Global and overview maps//Metabolism;ko01200//Carbon metabolism//Global and overview maps//Metabolism;ko00010//Glycolysis / Gluconeogenesis//Carbohydrate metabolism//Metabolism;ko00620//Pyruvat…	GO:0071704//organic substance metabolic process;GO:0006807//nitrogen compound metabolic process;GO:1901566//organonitrogen compound biosynthetic process;GO:0006629//lipid metabolic process;GO:0006733//oxidoreduction coenzyme metabolic process;GO:0046939//nucleotide phosphorylation;GO:0034654//nucleobase-containing compound biosynthetic process;GO:0072524//pyridine-containing compound metabolic pr…	GO:0008661//1-deoxy-D-xylulose-5-phosphate synthase activity;GO:0005515//protein binding;GO:0016624//oxidoreductase activity, acting on the aldehyde or oxo group of donors, disulfide as acceptor;GO:0004739//pyruvate dehydrogenase (acetyl-transferring) activity;GO:0003863//3-methyl-2-oxobutanoate dehydrogenase (2-methylpropanoyl-transferring) activity;GO:0003824//catalytic activity;GO:0016740//tra…	GO:0005737//cytoplasm;GO:0030312//external encapsulating structure;GO:0044464//cell part;GO:0071944//cell periphery;GO:0005886//plasma membrane;GO:0016020//membrane;GO:0005623//cell;GO:0044424//intracellular part;GO:0005618//cell wall;GO:0005575//cellular_component;GO:0005622//intracellular
NO343_03810	vmm	NO343_03810	--	WP_036431780.1	368.2	1.8e-98	WP_036431780.1 lipoprotein [Mycoplasma capricolum]	--	--	--	--	--	--	--	--	--	--	--	--	--	--	GO:0016070//RNA metabolic process;GO:0006810//transport;GO:0071840//cellular component organization or biogenesis;GO:0071702//organic substance transport;GO:0043412//macromolecule modification;GO:0033036//macromolecule localization;GO:0051259//protein oligomerization;GO:0051179//localization;GO:0044237//cellular metabolic process;GO:0009451//RNA modification;GO:0016043//cellular component organiz…	GO:0003674//molecular_function;GO:0005488//binding;GO:0008289//lipid binding;GO:0051539//4 iron, 4 sulfur cluster binding;GO:0051540//metal cluster binding;GO:0003824//catalytic activity;GO:0070283//radical SAM enzyme activity;GO:0051536//iron-sulfur cluster binding	GO:0005576//extracellular region
NO343_04655	vmm	NO343_04655	--	WP_165885220.1	119.8	1.6e-23	WP_165885220.1 lipoprotein [Mycoplasma capricolum]	--	--	--	--	--	--	--	--	--	--	--	--	--	--	GO:0071702//organic substance transport;GO:0051179//localization;GO:0044700//single organism signaling;GO:0046483//heterocycle metabolic process;GO:0019439//aromatic compound catabolic process;GO:0065007//biological regulation;GO:0008150//biological_process;GO:0015031//protein transport;GO:0043170//macromolecule metabolic process;GO:0051704//multi-organism process;GO:0050896//response to stimulus…	GO:0032553//ribonucleotide binding;GO:0003824//catalytic activity;GO:0005515//protein binding;GO:0005215//transporter activity;GO:0097367//carbohydrate derivative binding;GO:0032550//purine ribonucleoside binding;GO:0005488//binding;GO:1901363//heterocyclic compound binding;GO:0005524//ATP binding;GO:0008565//protein transporter activity;GO:0004529//exodeoxyribonuclease activity;GO:0001882//nucle…	GO:0016021//integral component of membrane;GO:0044424//intracellular part;GO:0098573//intrinsic component of mitochondrial membrane;GO:0016020//membrane;GO:0005743//mitochondrial inner membrane;GO:0043229//intracellular organelle;GO:0031304//intrinsic component of mitochondrial inner membrane;GO:0005623//cell;GO:0031967//organelle envelope;GO:0019866//organelle inner membrane;GO:0031300//intrinsi…
NO343_04660	vmm	NO343_04660	--	KKW61345.1	93.6	6e-16	KKW61345.1 Prolipoprotein [Mycoplasma capricolum subsp. capricolum] [Mycoplasma capricolum]	--	--	--	--	--	--	--	--	--	--	--	--	--	--	GO:0016070//RNA metabolic process;GO:0016071//mRNA metabolic process;GO:0051604//protein maturation;GO:1901575//organic substance catabolic process;GO:0009056//catabolic process;GO:0016485//protein processing;GO:0043170//macromolecule metabolic process;GO:0034655//nucleobase-containing compound catabolic process;GO:0071840//cellular component organization or biogenesis;GO:0046483//heterocycle met…	GO:0003674//molecular_function;GO:0003824//catalytic activity;GO:0043169//cation binding;GO:0046872//metal ion binding;GO:0004190//aspartic-type endopeptidase activity;GO:0016788//hydrolase activity, acting on ester bonds;GO:0070011//peptidase activity, acting on L-amino acid peptides;GO:0020037//heme binding;GO:0009055//electron carrier activity;GO:0005506//iron ion binding;GO:0070001//aspartic-…	GO:0043226//organelle;GO:0016021//integral component of membrane;GO:0005942//phosphatidylinositol 3-kinase complex;GO:0005623//cell;GO:0061695//transferase complex, transferring phosphorus-containing groups;GO:0031224//intrinsic component of membrane;GO:0043228//non-membrane-bounded organelle;GO:0043232//intracellular non-membrane-bounded organelle;GO:0005622//intracellular;GO:0043229//intracellu…
NO343_04665	vmm	NO343_04665	--	WP_045076183.1	103.6	1.1e-18	WP_045076183.1 lipoprotein [Mycoplasma capricolum]	--	--	--	--	--	--	--	--	--	--	--	--	--	--	GO:0008150//biological_process	GO:0003674//molecular_function	-
NO343_04670	vmm	NO343_04670	--	--	--	--	--	--	--	--	--	--	--	--	--	--	--	--	--	--	--	GO:0008150//biological_process	GO:0003674//molecular_function	-
