# Supplementary material for: First Report and Comparative Genomic Analysis of Mycoplasma capricolum subsp. capricolum HN-B in Hainan Island, China
Source: Microorganisms. 2022 Nov 19;10(11):2298. doi: 10.3390/microorganisms10112298 (PMC9697796; doi:10.3390/microorganisms10112298)
Supplement: Supplementary file 1 [file microorganisms-10-02298-s001.zip › Table S8 Coverage statistics of collinearity alignment between target strains and Mcc HN-B.xls]

## Sheet: Sheet1
Table S8. Coverage statistics of collinearity alignment between target strains and Mcc HN-B.
	Target_aligned(bp)	Target_length(bp)	Target_Coverge(%)	Query_aligned(bp)	Query_length(bp)	Query_coverage(%)	blocks
Mcc ATCC 27343	993532	1117925	88.87	939882	1010023	93.06	14
Mccp M1601	1001913	1117925	89.62	961210	1016707	94.54	15
Mmc HN-A	828899	1117925	74.15	819206	1084691	75.52	13
MmmLC 95010	839473	1117925	75.09	819647	1153998	71.03	10
MmmSC PG1	815885	1117925	72.98	828089	1211703	68.34	13
Ml PG50	905366	1117925	80.99	869500	1008951	86.18	13
Note: Target represents the Mcc HN-B genome and Query represents the target species sample; Target aligned (bp): total length of target sequence alignment region; Target length (bp) : total length of target sequence; Target coverage (%): the percentage of target sequence alignment region in the whole genome; Query aligned (bp): total length of query sequence alignment region; Query length (bp): t…
