# Supplementary material for: First Report and Comparative Genomic Analysis of Mycoplasma capricolum subsp. capricolum HN-B in Hainan Island, China
Source: Microorganisms. 2022 Nov 19;10(11):2298. doi: 10.3390/microorganisms10112298 (PMC9697796; doi:10.3390/microorganisms10112298)
Supplement: Supplementary file 1 [file microorganisms-10-02298-s001.zip › Table S9 Orthologs of each strain in the Mm cluster.xls]

## Sheet: all_family
Table S9. Orthologs of each strain in the Mm cluster.
ORTHOMCL_id	Mcc_HN-B_list	Mcc_ATCC_27343_list	Mccp_M1601_list	Ml_PG50_list	Mmc_HN-A_list	Mmm_LC_95010_list	Mmm_SC_PG1_list
ORTHOMCL0	--	--	--	--	--	--	MSC_0038;MSC_0060;MSC_0070;MSC_0074;MSC_0097;MSC_0098;MSC_0168;MSC_0172;MSC_0245;MSC_0249;MSC_0332;MSC_0342;MSC_0363;MSC_0520;MSC_0538;MSC_0551;MSC_0602;MSC_0605;MSC_0672;MSC_0685;MSC_0697;MSC_0785;MSC_0797;MSC_0802;MSC_0814;MSC_0822;MSC_0859;MSC_0862;MSC_0871;MSC_0876;MSC_0921;MSC_0934;MSC_0969;MSC_0976;MSC_0981;MSC_0989;MSC_1003;MSC_1011;MSC_1036
ORTHOMCL1	NO343_03380;NO343_03400;NO343_03410	MCAP_RS01750;MCAP_RS01760;MCAP_RS01770;MCAP_RS01780	M1601_RS01890;M1601_RS01910;M1601_RS01920	MSB_RS01750;MSB_RS01760;MSB_RS01770	MNF30_02070;MNF30_02080;MNF30_02090;MNF30_02100	MLC_RS03100;MLC_RS03110;MLC_RS03120;MLC_RS03130	MSC_0626;MSC_0628;MSC_0633;MSC_0637
ORTHOMCL2	NO343_03385;NO343_03405;NO343_03415	MCAP_RS01755;MCAP_RS01775;MCAP_RS01785;MCAP_RS04765	M1601_RS01895;M1601_RS01915;M1601_RS01925	MSB_RS01755;MSB_RS01765;MSB_RS01775	MNF30_02075;MNF30_02085;MNF30_02095;MNF30_02105	MLC_RS03095;MLC_RS03105;MLC_RS03125;MLC_RS05580	MSC_0625;MSC_0627;MSC_0631;MSC_0635
ORTHOMCL3	--	--	--	MSB_RS04805	MNF30_00540;MNF30_00755	MLC_RS05370;MLC_RS05375;MLC_RS05385;MLC_RS05390;MLC_RS05445;MLC_RS05450	MSC_0015;MSC_0055;MSC_0137;MSC_0174;MSC_0211;MSC_0239;MSC_0246;MSC_0629;MSC_0844;MSC_0899;MSC_0904
ORTHOMCL4	--	--	--	MSB_RS02660	--	MLC_RS03740;MLC_RS03875;MLC_RS04355;MLC_RS04820;MLC_RS04860;MLC_RS04870	MSC_0123;MSC_0230;MSC_0571;MSC_0781;MSC_0796;MSC_0808;MSC_1031;MSC_1056
ORTHOMCL5	NO343_01780;NO343_03215	MCAP_RS00110;MCAP_RS01365	M1601_RS00090	MSB_RS00115;MSB_RS01555	MNF30_00345;MNF30_03680	MLC_RS00155;MLC_RS05540	MSC_0033;MSC_0314;MSC_0315
ORTHOMCL6	NO343_00955;NO343_00960;NO343_00970	--	M1601_RS03855;M1601_RS03860	MSB_RS03720	MNF30_01385	MLC_RS03925	MSC_0809;MSC_0812;MSC_0815;MSC_0816;MSC_0818
ORTHOMCL7	--	--	--	--	--	--	MSC_0016;MSC_0056;MSC_0138;MSC_0141;MSC_0173;MSC_0232;MSC_0238;MSC_0630;MSC_0662;MSC_0674;MSC_0851;MSC_0898;MSC_0905
ORTHOMCL8	NO343_01785;NO343_01810;NO343_01815	MCAP_RS00115	M1601_RS00095;M1601_RS00100	MSB_RS00120	MNF30_00350;MNF30_00355	MLC_RS00145;MLC_RS00150	MSC_0032
ORTHOMCL9	NO343_02565;NO343_02570	MCAP_RS00685	M1601_RS00700	MSB_RS00880	MNF30_04380	MLC_RS00640;MLC_RS00645	MSC_0135;MSC_0136;MSC_0900;MSC_0901
ORTHOMCL10	NO343_03070;NO343_03075	MCAP_RS01225	M1601_RS01315;M1601_RS05410	MSB_RS01420	MNF30_03810;MNF30_03815	MLC_RS01325	MSC_0286
ORTHOMCL11	NO343_00225	MCAP_RS03210	M1601_RS03345	MSB_RS02130	MNF30_02010;MNF30_02450;MNF30_03500	MLC_RS02750;MLC_RS05560	MSC_0550
ORTHOMCL12	NO343_01900	MCAP_RS00185	M1601_RS00175	MSB_RS00190;MSB_RS00195	MNF30_00430	MLC_RS00070	MSC_0013;MSC_0014
ORTHOMCL13	NO343_02230	MCAP_RS00340	M1601_RS00360	MSB_RS00515	MNF30_04445	MLC_RS00565;MLC_RS04350	MSC_0110;MSC_0990
ORTHOMCL14	NO343_02850;NO343_02855	MCAP_RS04435	M1601_RS00985;M1601_RS01075	--	MNF30_04075	MLC_RS00990	MSC_0227;MSC_0228
ORTHOMCL15	NO343_03295	MCAP_RS01665	M1601_RS01770	MSB_RS01665	MNF30_03590;MNF30_04460	MLC_RS00545;MLC_RS01730	MSC_0107
ORTHOMCL16	NO343_04630	MCAP_RS02955	M1601_RS03010;M1601_RS05660	MSB_RS02900;MSB_RS02910	MNF30_03225	MLC_RS01990	MSC_0398
ORTHOMCL17	NO343_03225	MCAP_RS01375	M1601_RS05050	MSB_RS01565;MSB_RS01575;MSB_RS01585;MSB_RS01595	--	MLC_RS01645	MSC_0570
ORTHOMCL18	NO343_01315	MCAP_RS04865	M1601_RS05105	MSB_RS05300;MSB_RS05305	MNF30_00735	MLC_RS04620	MSC_0927;MSC_0928
ORTHOMCL19	NO343_04395	MCAP_RS04985	M1601_RS05595	MSB_RS04870;MSB_RS05170	MNF30_00070;MNF30_02990	MLC_RS02220	MSC_0446
ORTHOMCL20	NO343_02345	MCAP_RS00455	M1601_RS00475	MSB_RS00660	MNF30_01110	MLC_RS04235	MSC_0868;MSC_0881
ORTHOMCL21	NO343_02370	MCAP_RS00480	M1601_RS00500	MSB_RS00670	MNF30_01130	MLC_RS04220	MSC_0861;MSC_0874
ORTHOMCL22	NO343_03960	MCAP_RS02355	M1601_RS02480	MSB_RS02340	MNF30_02665	MLC_RS02525	MSC_0504;MSC_0696
ORTHOMCL23	NO343_04265	MCAP_RS04780	M1601_RS02640	MSB_RS02505	MNF30_02860	MLC_RS05570	MSC_0472;MSC_0473
ORTHOMCL24	--	--	M1601_RS03150	MSB_RS00900	MNF30_02065;MNF30_04365	MLC_RS00660;MLC_RS03135;MLC_RS04850	MSC_1061
ORTHOMCL25	NO343_00290	MCAP_RS03275	M1601_RS03420	MSB_RS03260	MNF30_01840	MLC_RS03450	MSC_0700;MSC_0864
ORTHOMCL26	NO343_00660	MCAP_RS03640	M1601_RS03790	MSB_RS03665	MNF30_01445	MLC_RS03850;MLC_RS03860	MSC_0778
ORTHOMCL27	NO343_00680	MCAP_RS03665	M1601_RS03825	MSB_RS03695	MNF30_01425	MLC_RS03885	MSC_0789;MSC_0803
ORTHOMCL28	NO343_00685	MCAP_RS03670	M1601_RS03830	MSB_RS03700	MNF30_01420	MLC_RS03890	MSC_0790;MSC_0804
ORTHOMCL29	NO343_00700	MCAP_RS03685	M1601_RS03845	MSB_RS03715	MNF30_01405	MLC_RS03905	MSC_0795;MSC_0807
ORTHOMCL30	NO343_01320	MCAP_RS03990	M1601_RS04165	MSB_RS03890;MSB_RS04080	MNF30_00730	MLC_RS04625	MSC_0323
ORTHOMCL31	NO343_01415	MCAP_RS04085	M1601_RS04270	MSB_RS04185	MNF30_00635	MLC_RS04715	MSC_1013;MSC_1038
ORTHOMCL32	NO343_01420	MCAP_RS04090	M1601_RS04275	MSB_RS04190	MNF30_00630	MLC_RS04720	MSC_1015;MSC_1040
ORTHOMCL33	NO343_01625	MCAP_RS04290	M1601_RS04495	MSB_RS04445	MNF30_00620	MLC_RS04730	MSC_1017;MSC_1042
ORTHOMCL34	NO343_01630	MCAP_RS04295	M1601_RS04500	MSB_RS04450	MNF30_00615	MLC_RS04735	MSC_1018;MSC_1043
ORTHOMCL35	NO343_01635	MCAP_RS04300	M1601_RS04505	MSB_RS04455	MNF30_00610	MLC_RS04740	MSC_1019;MSC_1044
ORTHOMCL36	NO343_01640	MCAP_RS04305	M1601_RS04510	MSB_RS04460	MNF30_00605	MLC_RS04745	MSC_1020;MSC_1045
ORTHOMCL37	NO343_01655	MCAP_RS04880	M1601_RS04530;M1601_RS04540;M1601_RS05155	MSB_RS04475	MNF30_00570	MLC_RS04795	--
ORTHOMCL38	NO343_02590	MCAP_RS00700	M1601_RS05265	MSB_RS00910;MSB_RS02280	MNF30_02620	MLC_RS05400	MSC_0515
ORTHOMCL39	NO343_02675	MCAP_RS00785	M1601_RS05275;M1601_RS05280	MSB_RS00995	MNF30_04275	MLC_RS00750	MSC_0161
ORTHOMCL40	NO343_01075	MCAP_RS04860	M1601_RS05675;M1601_RS05815	--	MNF30_04240	MLC_RS05535	MSC_0169;MSC_0170
ORTHOMCL41	NO343_04780	MCAP_RS03095	M1601_RS05705	MSB_RS03035;MSB_RS03060	--	--	MSC_0638;MSC_0643;MSC_0648
ORTHOMCL42	NO343_00695	MCAP_RS03680	M1601_RS05805	MSB_RS03710	MNF30_01410	MLC_RS03900	MSC_0794;MSC_0806
ORTHOMCL43	NO343_01645	MCAP_RS04310	M1601_RS05950;M1601_RS05955	--	MNF30_00585	MLC_RS04770	MSC_1025;MSC_1050
ORTHOMCL44	NO343_01650	MCAP_RS04315	M1601_RS05960	--	MNF30_00580	MLC_RS04775;MLC_RS04790	MSC_1026;MSC_1051
ORTHOMCL45	NO343_03455	MCAP_RS01825	--	MSB_RS01815	MNF30_02145;MNF30_02150	MLC_RS03050;MLC_RS03055	MSC_0617
ORTHOMCL46	--	--	--	MSB_RS04815	--	MLC_RS00555;MLC_RS02375;MLC_RS03855;MLC_RS04540;MLC_RS04840;MLC_RS04875	MSC_0699
ORTHOMCL47	NO343_01695	MCAP_RS00035	M1601_RS00005	MSB_RS00010	MNF30_00500	MLC_RS00005	MSC_0001
ORTHOMCL48	NO343_01700	MCAP_RS00040	M1601_RS00010	MSB_RS00015	MNF30_00495	MLC_RS00010	MSC_0002
ORTHOMCL49	NO343_01705	MCAP_RS00045	M1601_RS00015	MSB_RS00020	MNF30_00490	MLC_RS00015	MSC_0003
ORTHOMCL50	NO343_01710	MCAP_RS00050	M1601_RS00020	MSB_RS00025	MNF30_00485	MLC_RS00020	MSC_0004
ORTHOMCL51	NO343_01715	MCAP_RS00055	M1601_RS00025	MSB_RS00030	MNF30_00480	MLC_RS00025	MSC_0005
ORTHOMCL52	NO343_01725	MCAP_RS00060	M1601_RS00035	MSB_RS00035	MNF30_00275	MLC_RS00225	MSC_0049
ORTHOMCL53	NO343_01730	MCAP_RS00065	M1601_RS00040	MSB_RS00040	MNF30_00280	MLC_RS00220	MSC_0048
ORTHOMCL54	NO343_01735	MCAP_RS00070	M1601_RS00045	MSB_RS00045	MNF30_00285	MLC_RS00215	MSC_0047
ORTHOMCL55	NO343_01740	MCAP_RS00075	M1601_RS00050	MSB_RS00050	MNF30_00290	MLC_RS00210	MSC_0046
ORTHOMCL56	NO343_01745	MCAP_RS00080	M1601_RS00055	MSB_RS00055	MNF30_00295	MLC_RS00205	MSC_0045
ORTHOMCL57	NO343_01750	MCAP_RS00085	M1601_RS00060	MSB_RS00060	MNF30_00300	MLC_RS00200	MSC_0044
ORTHOMCL58	NO343_01755	MCAP_RS00090	M1601_RS00065	MSB_RS00065	MNF30_00305	MLC_RS00195	MSC_0043
ORTHOMCL59	NO343_01760	MCAP_RS00095	M1601_RS00070	MSB_RS00070	MNF30_00310	MLC_RS00190	MSC_0042
ORTHOMCL60	NO343_01765	MCAP_RS00100	M1601_RS00075	MSB_RS00075	MNF30_00315	MLC_RS00185	MSC_0040
ORTHOMCL61	NO343_01770	MCAP_RS00105	M1601_RS00080	MSB_RS00080	MNF30_00320	MLC_RS00180	MSC_0039
ORTHOMCL62	NO343_01820	MCAP_RS00120	M1601_RS00105	MSB_RS00125	MNF30_00360	MLC_RS00140	MSC_0031
ORTHOMCL63	NO343_01825	MCAP_RS00125	M1601_RS00110	MSB_RS00130	MNF30_00365	MLC_RS00135	MSC_0030
ORTHOMCL64	NO343_01830	MCAP_RS00130	M1601_RS00115	MSB_RS00135	MNF30_00370	MLC_RS00130	MSC_0029
ORTHOMCL65	NO343_01835	MCAP_RS00135	M1601_RS00120	MSB_RS00140	MNF30_00375	MLC_RS00125	MSC_0028
ORTHOMCL66	NO343_01840	MCAP_RS00140	M1601_RS00125	MSB_RS00145	MNF30_00380	MLC_RS00120	MSC_0027
ORTHOMCL67	NO343_01845	MCAP_RS00145	M1601_RS00130	MSB_RS00150	MNF30_00385	MLC_RS00115	MSC_0026
ORTHOMCL68	NO343_01850	MCAP_RS00150	M1601_RS00135	MSB_RS00155	MNF30_00390	MLC_RS00110	MSC_0025
ORTHOMCL69	NO343_01860	MCAP_RS00160	M1601_RS00145	MSB_RS00165	MNF30_00400	MLC_RS00100	MSC_0021
ORTHOMCL70	NO343_01865	MCAP_RS00165	M1601_RS00150	MSB_RS00170	MNF30_00405	MLC_RS00095	MSC_0020
ORTHOMCL71	NO343_01875	MCAP_RS00175	M1601_RS00160	MSB_RS00180	MNF30_00415	MLC_RS00085	MSC_0018
ORTHOMCL72	NO343_01880	MCAP_RS00180	M1601_RS00165	MSB_RS00185	MNF30_00420	MLC_RS00080	MSC_0017
ORTHOMCL73	NO343_01910	MCAP_RS00195	M1601_RS00180	MSB_RS00370	MNF30_00445	MLC_RS00060	MSC_0012
ORTHOMCL74	NO343_01915	MCAP_RS04895	M1601_RS00185	MSB_RS00375	MNF30_00450	MLC_RS00055	MSC_0011
ORTHOMCL75	NO343_01920	MCAP_RS00205	M1601_RS00190	MSB_RS00380	MNF30_00455	MLC_RS00050	MSC_0010
ORTHOMCL76	NO343_01925	MCAP_RS00210	M1601_RS00195	MSB_RS00385	MNF30_00460	MLC_RS00045	MSC_0009
ORTHOMCL77	NO343_01930	MCAP_RS00215	M1601_RS00200	MSB_RS00390	MNF30_00465	MLC_RS00040	MSC_0008
ORTHOMCL78	NO343_01935	MCAP_RS00220	M1601_RS00205	MSB_RS00395	MNF30_00470	MLC_RS00035	MSC_0007
ORTHOMCL79	NO343_01940	MCAP_RS00225	M1601_RS00210	MSB_RS00400	MNF30_00475	MLC_RS00030	MSC_0006
ORTHOMCL80	NO343_01965	MCAP_RS00250	M1601_RS00235	MSB_RS00420	MNF30_00045	MLC_RS00465	MSC_0090
ORTHOMCL81	NO343_01970	MCAP_RS00255	M1601_RS00240	MSB_RS00425	MNF30_00040	MLC_RS00470	MSC_0091
ORTHOMCL82	NO343_02175	MCAP_RS00285	M1601_RS00305	MSB_RS00460	MNF30_04510	MLC_RS00495	MSC_0095
ORTHOMCL83	NO343_02180	MCAP_RS00290	M1601_RS00310	MSB_RS00465	MNF30_04505	MLC_RS00500	MSC_0096
ORTHOMCL84	NO343_02185	MCAP_RS00295	M1601_RS00315	MSB_RS00470	MNF30_04500	MLC_RS00505	MSC_0099
ORTHOMCL85	NO343_02190	MCAP_RS00300	M1601_RS00320	MSB_RS00475	MNF30_04495	MLC_RS00510	MSC_0100
ORTHOMCL86	NO343_02195	MCAP_RS00305	M1601_RS00325	MSB_RS00480	MNF30_04490	MLC_RS00515	MSC_0101
ORTHOMCL87	NO343_02200	MCAP_RS00310	M1601_RS00330	MSB_RS00485	MNF30_04485	MLC_RS00520	MSC_0102
ORTHOMCL88	NO343_02205	MCAP_RS00315	M1601_RS00335	MSB_RS00490	MNF30_04480	MLC_RS00525	MSC_0103
ORTHOMCL89	NO343_02210	MCAP_RS00320	M1601_RS00340	MSB_RS00495	MNF30_04475	MLC_RS00530	MSC_0105
ORTHOMCL90	NO343_02215	MCAP_RS00325	M1601_RS00345	MSB_RS00500	MNF30_04470	MLC_RS00535	MSC_0106
ORTHOMCL91	NO343_02235	MCAP_RS00345	M1601_RS00365	MSB_RS00520	MNF30_01000	MLC_RS04345	MSC_0994
ORTHOMCL92	NO343_02240	MCAP_RS00350	M1601_RS00370	MSB_RS00525	MNF30_01005	MLC_RS04340	MSC_0995
ORTHOMCL93	NO343_02245	MCAP_RS00355	M1601_RS00375	MSB_RS00560	MNF30_01010	MLC_RS04335	MSC_1006
ORTHOMCL94	NO343_02250	MCAP_RS00360	M1601_RS00380	MSB_RS00565	MNF30_01015	MLC_RS04330	MSC_1007
ORTHOMCL95	NO343_02260	MCAP_RS00370	M1601_RS00390	MSB_RS00575	MNF30_01025	MLC_RS04320	MSC_1008
ORTHOMCL96	NO343_02265	MCAP_RS00375	M1601_RS00395	MSB_RS00580	MNF30_01030	MLC_RS04315	MSC_1009
ORTHOMCL97	NO343_02275	MCAP_RS00385	M1601_RS00405	MSB_RS00590	MNF30_01040	MLC_RS04305	MSC_0896
ORTHOMCL98	NO343_02280	MCAP_RS00390	M1601_RS00410	MSB_RS00595	MNF30_01045	MLC_RS04300	MSC_0895
ORTHOMCL99	NO343_02285	MCAP_RS00395	M1601_RS00415	MSB_RS00600	MNF30_01050	MLC_RS04295	MSC_0894
ORTHOMCL100	NO343_02290	MCAP_RS00400	M1601_RS00420	MSB_RS00605	MNF30_01055	MLC_RS04290	MSC_0893
ORTHOMCL101	NO343_02295	MCAP_RS00405	M1601_RS00425	MSB_RS00610	MNF30_01060	MLC_RS04285	MSC_0892
ORTHOMCL102	NO343_02300	MCAP_RS00410	M1601_RS00430	MSB_RS00615	MNF30_01065	MLC_RS04280	MSC_0891
ORTHOMCL103	NO343_02305	MCAP_RS00415	M1601_RS00435	MSB_RS00620	MNF30_01070	MLC_RS04275	MSC_0890
ORTHOMCL104	NO343_02310	MCAP_RS00420	M1601_RS00440	MSB_RS00625	MNF30_01075	MLC_RS04270	MSC_0889
ORTHOMCL105	NO343_02315	MCAP_RS00425	M1601_RS00445	MSB_RS00630	MNF30_01080	MLC_RS04265	MSC_0888
ORTHOMCL106	NO343_02320	MCAP_RS00430	M1601_RS00450	MSB_RS00635	MNF30_01085	MLC_RS04260	MSC_0887
ORTHOMCL107	NO343_02325	MCAP_RS00435	M1601_RS00455	MSB_RS00640	MNF30_01090	MLC_RS04255	MSC_0886
ORTHOMCL108	NO343_02330	MCAP_RS00440	M1601_RS00460	MSB_RS00645	MNF30_01095	MLC_RS04250	MSC_0885
ORTHOMCL109	NO343_02335	MCAP_RS00445	M1601_RS00465	MSB_RS00650	MNF30_01100	MLC_RS04245	MSC_0884
ORTHOMCL110	NO343_02365	MCAP_RS00475	M1601_RS00495	MSB_RS00665	MNF30_01125	MLC_RS04225	MSC_0863
ORTHOMCL111	NO343_02375	MCAP_RS00485	M1601_RS00505	MSB_RS00675	--	MLC_RS04215	MSC_0860;MSC_0873
ORTHOMCL112	NO343_02380	MCAP_RS00495	M1601_RS00515	MSB_RS00685	MNF30_01145	MLC_RS04205	MSC_0858
ORTHOMCL113	NO343_02385	MCAP_RS00500	M1601_RS00520	MSB_RS00690	MNF30_01150	MLC_RS04200	MSC_0857
ORTHOMCL114	NO343_02390	MCAP_RS00505	M1601_RS00525	MSB_RS00695	MNF30_01155	MLC_RS04195	MSC_0856
ORTHOMCL115	NO343_02400	MCAP_RS00515	M1601_RS00535	MSB_RS00705	MNF30_01165	MLC_RS04185	MSC_0855
ORTHOMCL116	NO343_02405	MCAP_RS00520	M1601_RS00540	MSB_RS00710	MNF30_01170	MLC_RS04180	MSC_0854
ORTHOMCL117	NO343_02410	MCAP_RS00525	M1601_RS00545	MSB_RS00715	MNF30_01175	MLC_RS04175	MSC_0853
ORTHOMCL118	NO343_02415	MCAP_RS00530	M1601_RS00550	MSB_RS00720	MNF30_00890	MLC_RS04460	MSC_0952
ORTHOMCL119	NO343_02420	MCAP_RS00535	M1601_RS00555	MSB_RS00725	MNF30_00895	MLC_RS04450	MSC_0954
ORTHOMCL120	NO343_02425	MCAP_RS00540	M1601_RS00560	MSB_RS00730	MNF30_00900	MLC_RS04445	MSC_0955
ORTHOMCL121	NO343_02430	MCAP_RS00545	M1601_RS00565	MSB_RS00735	MNF30_00905	MLC_RS04440	MSC_0956
ORTHOMCL122	NO343_02435	MCAP_RS00550	M1601_RS00570	MSB_RS00740	MNF30_00910	MLC_RS04435	MSC_0957
ORTHOMCL123	NO343_02440	MCAP_RS00555	M1601_RS00575	MSB_RS00745	MNF30_00915	MLC_RS04430	MSC_0958
ORTHOMCL124	NO343_02445	MCAP_RS00560	M1601_RS00580	MSB_RS00750	MNF30_00920	MLC_RS04425	MSC_0959
ORTHOMCL125	NO343_02450	MCAP_RS00565	M1601_RS00585	MSB_RS00755	MNF30_00925	MLC_RS04420	MSC_0960
ORTHOMCL126	NO343_02460	MCAP_RS00575	M1601_RS00595	MSB_RS00765	MNF30_00935	MLC_RS04410	MSC_0961
ORTHOMCL127	NO343_02465	MCAP_RS00580	M1601_RS00600	MSB_RS00770	MNF30_00940	MLC_RS04405	MSC_0962
ORTHOMCL128	NO343_02475	MCAP_RS00590	M1601_RS00610	MSB_RS00780	MNF30_00950	MLC_RS04395	MSC_0964
ORTHOMCL129	NO343_02480	MCAP_RS00595	M1601_RS00615	MSB_RS00785	MNF30_00955	MLC_RS04390	MSC_0965
ORTHOMCL130	NO343_02485	MCAP_RS00600	M1601_RS00620	MSB_RS00790	MNF30_00960	MLC_RS04385	MSC_0966
ORTHOMCL131	NO343_02490	MCAP_RS00605	M1601_RS00625	MSB_RS00795	MNF30_00965	MLC_RS04380	MSC_0967
ORTHOMCL132	NO343_02495	MCAP_RS00610	M1601_RS00630	MSB_RS00800	MNF30_00970	MLC_RS04375	MSC_0968
ORTHOMCL133	NO343_02505	MCAP_RS00620	M1601_RS00640	MSB_RS00810	MNF30_04435	MLC_RS00575	MSC_0112
ORTHOMCL134	NO343_02525	MCAP_RS00640	M1601_RS00660	MSB_RS00830	MNF30_04415	MLC_RS00595	MSC_0115
ORTHOMCL135	NO343_02530	MCAP_RS00645	M1601_RS00665	MSB_RS00835	MNF30_04410	MLC_RS00600	MSC_0116
ORTHOMCL136	NO343_02540	MCAP_RS00655	M1601_RS00675	MSB_RS00855	MNF30_04405	MLC_RS00615	MSC_0130
ORTHOMCL137	NO343_02545	MCAP_RS00660	M1601_RS00680	MSB_RS00860	MNF30_04400	MLC_RS00620	MSC_0131
ORTHOMCL138	NO343_02550	MCAP_RS04915	M1601_RS00685	MSB_RS00865	MNF30_04395	MLC_RS00625	MSC_0132
ORTHOMCL139	NO343_02555	MCAP_RS00670	M1601_RS00690	MSB_RS00870	MNF30_04390	MLC_RS00630	MSC_0133
ORTHOMCL140	NO343_02560	MCAP_RS00675	M1601_RS00695	MSB_RS00875	MNF30_04385	MLC_RS00635	MSC_0134
ORTHOMCL141	NO343_02580	MCAP_RS00690	M1601_RS00710	MSB_RS00890	MNF30_04375	MLC_RS00650	MSC_0139
ORTHOMCL142	NO343_02585	MCAP_RS00695	M1601_RS00715	MSB_RS00905	MNF30_04360	MLC_RS00665	MSC_0143
ORTHOMCL143	NO343_02595	MCAP_RS00705	M1601_RS00725	MSB_RS00915	MNF30_04355	MLC_RS00670	MSC_0145
ORTHOMCL144	NO343_02605	MCAP_RS00715	M1601_RS00735	MSB_RS00925	MNF30_04345	MLC_RS00680	MSC_0147
ORTHOMCL145	NO343_02610	MCAP_RS00720	M1601_RS00740	MSB_RS00930	MNF30_04340	MLC_RS00685	MSC_0148
ORTHOMCL146	NO343_02615	MCAP_RS00725	M1601_RS00745	MSB_RS00935	MNF30_04335	MLC_RS00690	MSC_0149
ORTHOMCL147	NO343_02620	MCAP_RS00730	M1601_RS00750	MSB_RS00940	MNF30_04330	MLC_RS00695	MSC_0150
ORTHOMCL148	NO343_02625	MCAP_RS00735	M1601_RS00755	MSB_RS00945	MNF30_04325	MLC_RS00700	MSC_0151
ORTHOMCL149	NO343_02630	MCAP_RS00740	M1601_RS00760	MSB_RS00950	MNF30_04320	MLC_RS00705	MSC_0152
ORTHOMCL150	NO343_02635	MCAP_RS00745	M1601_RS00765	MSB_RS00955	MNF30_04315	MLC_RS00710	MSC_0153
ORTHOMCL151	NO343_02640	MCAP_RS00750	M1601_RS00770	MSB_RS00960	MNF30_04310	MLC_RS00715	MSC_0154
ORTHOMCL152	NO343_02645	MCAP_RS00755	M1601_RS00775	MSB_RS00965	MNF30_04305	MLC_RS00720	MSC_0155
ORTHOMCL153	NO343_02650	MCAP_RS00760	M1601_RS00780	MSB_RS00970	MNF30_04300	MLC_RS00725	MSC_0156
ORTHOMCL154	NO343_02655	MCAP_RS00765	M1601_RS00785	MSB_RS00975	MNF30_04295	MLC_RS00730	MSC_0157
ORTHOMCL155	NO343_02660	MCAP_RS00770	M1601_RS00790	MSB_RS00980	MNF30_04290	MLC_RS00735	MSC_0158
ORTHOMCL156	NO343_02665	MCAP_RS00775	M1601_RS00795	MSB_RS00985	MNF30_04285	MLC_RS00740	MSC_0159
ORTHOMCL157	NO343_02670	MCAP_RS00780	M1601_RS00800	MSB_RS00990	MNF30_04280	MLC_RS00745	MSC_0160
ORTHOMCL158	NO343_02680	MCAP_RS00790	M1601_RS00810	MSB_RS01000	MNF30_04270	MLC_RS00755	MSC_0162
ORTHOMCL159	NO343_02685	MCAP_RS00795	M1601_RS00815	MSB_RS01005	MNF30_04265	MLC_RS00760	MSC_0163
ORTHOMCL160	NO343_02705	MCAP_RS00805	M1601_RS00825	MSB_RS01015	MNF30_04230	MLC_RS00805	MSC_0178
ORTHOMCL161	NO343_02710	MCAP_RS00810	M1601_RS00830	MSB_RS01020	MNF30_04225	MLC_RS00810	MSC_0179
ORTHOMCL162	NO343_02715	MCAP_RS00815	M1601_RS00840	MSB_RS01025	MNF30_04220	MLC_RS00815	MSC_0180
ORTHOMCL163	NO343_02720	MCAP_RS00820	M1601_RS00845	MSB_RS01030	MNF30_04215	MLC_RS00820	MSC_0181
ORTHOMCL164	NO343_02725	MCAP_RS00825	M1601_RS00850	MSB_RS01035	MNF30_04210	MLC_RS00825	MSC_0182
ORTHOMCL165	NO343_02735	MCAP_RS00830	M1601_RS00855	MSB_RS01040	MNF30_04205	MLC_RS00830	MSC_0183
ORTHOMCL166	NO343_02740	MCAP_RS00835	M1601_RS00860	MSB_RS01045	MNF30_04200	MLC_RS00835	MSC_0184
ORTHOMCL167	NO343_02820	MCAP_RS00975	M1601_RS00955	MSB_RS01135	MNF30_04105	MLC_RS00960	MSC_0237
ORTHOMCL168	NO343_02825	MCAP_RS00980	M1601_RS00960	MSB_RS01140	MNF30_04100	MLC_RS00965	MSC_0236
ORTHOMCL169	NO343_02835	MCAP_RS00990	M1601_RS00970	MSB_RS01150	MNF30_04090	MLC_RS00975	MSC_0233
ORTHOMCL170	NO343_02840	MCAP_RS00995	M1601_RS00975	MSB_RS01155	MNF30_04085	MLC_RS00980	MSC_0229
ORTHOMCL171	NO343_00050	MCAP_RS02860	M1601_RS01025	--	MNF30_02840;MNF30_03365	MLC_RS04930;MLC_RS04940	--
ORTHOMCL172	NO343_02860	MCAP_RS01010	M1601_RS01080	MSB_RS01175	MNF30_04070	MLC_RS00995	MSC_0226
ORTHOMCL173	NO343_02865	MCAP_RS01015	M1601_RS01085	MSB_RS01180	MNF30_04065	MLC_RS01000	MSC_0225
ORTHOMCL174	NO343_02870	MCAP_RS01020	M1601_RS01090	MSB_RS01185	MNF30_04060	MLC_RS01005	MSC_0224
ORTHOMCL175	NO343_02875	MCAP_RS01025	M1601_RS01095	MSB_RS01190	MNF30_04055	MLC_RS01010	MSC_0223
ORTHOMCL176	NO343_02880	MCAP_RS01030	M1601_RS01100	MSB_RS01195	MNF30_04050	MLC_RS01015	MSC_0222
ORTHOMCL177	NO343_02885	MCAP_RS01035	M1601_RS01105	MSB_RS01200	MNF30_04045	MLC_RS01020	MSC_0221
ORTHOMCL178	NO343_02890	MCAP_RS01040	M1601_RS01110	MSB_RS01205	MNF30_04040	MLC_RS01025	MSC_0220
ORTHOMCL179	NO343_02895	MCAP_RS01045	M1601_RS01115	MSB_RS01210	MNF30_04035	MLC_RS01030	MSC_0219
ORTHOMCL180	NO343_02900	MCAP_RS01050	M1601_RS01120	MSB_RS01215	MNF30_04030	MLC_RS01035	MSC_0218
ORTHOMCL181	NO343_01175	--	M1601_RS01130	MSB_RS01225	MNF30_04020	MLC_RS01045	MSC_0216;MSC_0951
ORTHOMCL182	NO343_02910	MCAP_RS01060	M1601_RS01140	MSB_RS01235	MNF30_04010	MLC_RS01055	MSC_0214
ORTHOMCL183	NO343_02925	MCAP_RS01075	M1601_RS01155	MSB_RS01265	MNF30_03970	MLC_RS01485	MSC_0253
ORTHOMCL184	NO343_02930	MCAP_RS01080	M1601_RS01160	MSB_RS01270	MNF30_03965	MLC_RS01480	MSC_0254
ORTHOMCL185	NO343_02935	MCAP_RS01085	M1601_RS01165	MSB_RS01275	MNF30_03960	MLC_RS01475	MSC_0255
ORTHOMCL186	NO343_02940	MCAP_RS01090	M1601_RS01170	MSB_RS01280	MNF30_03955	MLC_RS01470	MSC_0256
ORTHOMCL187	NO343_02945	MCAP_RS01095	M1601_RS01175	MSB_RS01285	MNF30_03950	MLC_RS01465	MSC_0257
ORTHOMCL188	NO343_02955	MCAP_RS01105	M1601_RS01185	MSB_RS01295	MNF30_03940	MLC_RS01455	MSC_0259
ORTHOMCL189	NO343_02960	MCAP_RS01110	M1601_RS01190	MSB_RS01300	MNF30_03935	MLC_RS01450	MSC_0260
ORTHOMCL190	NO343_02970	MCAP_RS01120	M1601_RS01200	MSB_RS01310	MNF30_03925	MLC_RS01440	MSC_0262
ORTHOMCL191	NO343_02975	MCAP_RS01125	M1601_RS01205	MSB_RS01315	MNF30_03920	MLC_RS01430	MSC_0263
ORTHOMCL192	NO343_02980	MCAP_RS01130	M1601_RS01210	MSB_RS01320	MNF30_03915	MLC_RS01425	MSC_0264
ORTHOMCL193	NO343_02985	MCAP_RS01135	M1601_RS01215	MSB_RS01325	MNF30_03910	MLC_RS01420	MSC_0265
ORTHOMCL194	NO343_02990	MCAP_RS01140	M1601_RS01220	MSB_RS01330	MNF30_03905	MLC_RS01415	MSC_0266
ORTHOMCL195	NO343_02995	MCAP_RS01145	M1601_RS01225	MSB_RS01335	MNF30_03900	MLC_RS01410	MSC_0267
ORTHOMCL196	NO343_03000	MCAP_RS01150	M1601_RS01230	MSB_RS01340	MNF30_03895	MLC_RS01405	MSC_0268
ORTHOMCL197	NO343_03005	MCAP_RS01155	M1601_RS01235	MSB_RS01345	MNF30_03890	MLC_RS01400	MSC_0269
ORTHOMCL198	NO343_03010	MCAP_RS01160	M1601_RS01240	MSB_RS01350	MNF30_03885	MLC_RS01395	MSC_0270
ORTHOMCL199	NO343_03020	MCAP_RS01170	M1601_RS01250	MSB_RS01360	MNF30_03875	MLC_RS01385	MSC_0272
ORTHOMCL200	NO343_03025	MCAP_RS01175	M1601_RS01255	MSB_RS01365	MNF30_03870	MLC_RS01380	MSC_0273
ORTHOMCL201	NO343_03030	MCAP_RS01180	M1601_RS01260	MSB_RS01370	MNF30_03865	MLC_RS01375	MSC_0274
ORTHOMCL202	NO343_03035	MCAP_RS01190	M1601_RS01265	MSB_RS01380	MNF30_03860	MLC_RS01365	MSC_0276
ORTHOMCL203	NO343_03040	MCAP_RS01195	M1601_RS01270	MSB_RS01385	MNF30_03855	MLC_RS01360	MSC_0277
ORTHOMCL204	NO343_03045	MCAP_RS01200	M1601_RS01275	MSB_RS01390	MNF30_03850	MLC_RS01355	MSC_0278
ORTHOMCL205	NO343_03050	MCAP_RS01205	M1601_RS01280	MSB_RS05150	MNF30_03845	MLC_RS01350	MSC_0279
ORTHOMCL206	NO343_03055	MCAP_RS01210	M1601_RS01285	MSB_RS01405	MNF30_03840	MLC_RS01345	MSC_0280
ORTHOMCL207	NO343_03080	MCAP_RS01230	M1601_RS01320	MSB_RS01425	MNF30_03805	MLC_RS01320	MSC_0287
ORTHOMCL208	NO343_03085	MCAP_RS01235	M1601_RS01325	MSB_RS01430	MNF30_03800	MLC_RS01315	MSC_0289
ORTHOMCL209	NO343_03090	MCAP_RS01240	M1601_RS01330	MSB_RS01435	MNF30_03795	MLC_RS01310	MSC_0290
ORTHOMCL210	NO343_03100	MCAP_RS01250	M1601_RS01340	MSB_RS01445	MNF30_03785	MLC_RS01300	MSC_0292
ORTHOMCL211	NO343_03105	MCAP_RS01255	M1601_RS01345	MSB_RS01450	MNF30_03780	MLC_RS01295	MSC_0293
ORTHOMCL212	NO343_03110	MCAP_RS01260	M1601_RS01350	MSB_RS01455	MNF30_03775	MLC_RS01290	MSC_0294
ORTHOMCL213	NO343_03115	MCAP_RS01265	M1601_RS01355	MSB_RS01460	MNF30_03770	MLC_RS01285	MSC_0295
ORTHOMCL214	NO343_03120	MCAP_RS01270	M1601_RS01360	MSB_RS01465	MNF30_03765	MLC_RS01280	MSC_0296
ORTHOMCL215	NO343_03125	MCAP_RS01275	M1601_RS01365	MSB_RS01470	MNF30_03760	MLC_RS01275	MSC_0297
ORTHOMCL216	NO343_03130	MCAP_RS01280	M1601_RS01370	MSB_RS01475	MNF30_03755	MLC_RS01270	MSC_0298
ORTHOMCL217	NO343_03135	MCAP_RS01285	M1601_RS01375	MSB_RS01480	MNF30_03750	MLC_RS01265	MSC_0299
ORTHOMCL218	NO343_03145	MCAP_RS01295	M1601_RS01385	MSB_RS01490	MNF30_03745	MLC_RS01260	MSC_0300
ORTHOMCL219	NO343_03155	MCAP_RS01305	M1601_RS01395	MSB_RS01500	MNF30_03735	MLC_RS01250	MSC_0302
ORTHOMCL220	NO343_03160	MCAP_RS01310	M1601_RS01400	MSB_RS01505	MNF30_03730	MLC_RS01245	MSC_0303
ORTHOMCL221	NO343_03165	MCAP_RS01315	M1601_RS01405	MSB_RS01510	MNF30_03725	MLC_RS01240	MSC_0304
ORTHOMCL222	NO343_03170	MCAP_RS01320	M1601_RS01410	MSB_RS01515	MNF30_03720	MLC_RS01235	MSC_0305
ORTHOMCL223	NO343_03175	MCAP_RS01325	M1601_RS01415	MSB_RS01520	MNF30_03715	MLC_RS01230	MSC_0306
ORTHOMCL224	NO343_03180	MCAP_RS01330	M1601_RS01420	MSB_RS01525	MNF30_03710	MLC_RS01225	MSC_0307
ORTHOMCL225	NO343_00830	MCAP_RS01485	M1601_RS01530	--	MNF30_03285	MLC_RS01100;MLC_RS01610	MSC_0202
ORTHOMCL226	NO343_00880	MCAP_RS01540	M1601_RS01645;M1601_RS01870	MSB_RS00265	--	MLC_RS03235	MSC_0189
ORTHOMCL227	NO343_03190	MCAP_RS01340	M1601_RS01665	MSB_RS01535	MNF30_03700	MLC_RS01215	MSC_0310
ORTHOMCL228	NO343_03195	MCAP_RS01345	M1601_RS01670	MSB_RS01540	MNF30_03695	MLC_RS01210	MSC_0311
ORTHOMCL229	NO343_03200	MCAP_RS01350	M1601_RS01675	MSB_RS01545	MNF30_03690	MLC_RS01205	MSC_0312
ORTHOMCL230	NO343_03220	MCAP_RS01370	M1601_RS01695	MSB_RS01560	MNF30_03675	MLC_RS01630	MSC_0316
ORTHOMCL231	NO343_03240	MCAP_RS01610	M1601_RS01715	MSB_RS01610	MNF30_03645	MLC_RS01675	MSC_0326
ORTHOMCL232	NO343_03245	MCAP_RS01615	M1601_RS01720	MSB_RS01615	MNF30_03640	MLC_RS01680	MSC_0327
ORTHOMCL233	NO343_03250	MCAP_RS01620	M1601_RS01725	MSB_RS01620	MNF30_03635	MLC_RS01685	MSC_0328
ORTHOMCL234	NO343_03255	MCAP_RS01625	M1601_RS01730	MSB_RS01625	MNF30_03630	MLC_RS01690	MSC_0329
ORTHOMCL235	NO343_03260	MCAP_RS01630	M1601_RS01735	MSB_RS01630	MNF30_03625	MLC_RS01695	MSC_0330
ORTHOMCL236	NO343_03265	MCAP_RS01635	M1601_RS01740	MSB_RS01635	MNF30_03620	MLC_RS01700	MSC_0331
ORTHOMCL237	NO343_03270	MCAP_RS01640	M1601_RS01745	MSB_RS01640	MNF30_03615	MLC_RS01705	MSC_0333
ORTHOMCL238	NO343_03275	MCAP_RS01645	M1601_RS01750	MSB_RS01645	MNF30_03610	MLC_RS01710	MSC_0334
ORTHOMCL239	NO343_03280	MCAP_RS01650	M1601_RS01755	MSB_RS01650	MNF30_03605	MLC_RS01715	MSC_0335
ORTHOMCL240	NO343_03285	MCAP_RS01655	M1601_RS01760	MSB_RS01655	MNF30_03600	MLC_RS01720	MSC_0336
ORTHOMCL241	NO343_03290	MCAP_RS01660	M1601_RS01765	MSB_RS01660	MNF30_03595	MLC_RS01725	MSC_0337
ORTHOMCL242	NO343_03300	MCAP_RS01670	M1601_RS01775	MSB_RS01670	MNF30_03585	MLC_RS05555	MSC_0345
ORTHOMCL243	NO343_03305	MCAP_RS01675	M1601_RS01780	MSB_RS01675	MNF30_03580	MLC_RS01740	MSC_0347
ORTHOMCL244	NO343_03315	MCAP_RS01685	M1601_RS01790	MSB_RS01685	MNF30_03570	MLC_RS01750	MSC_0348
ORTHOMCL245	NO343_03320	MCAP_RS01690	M1601_RS01795	MSB_RS01690	MNF30_03565	MLC_RS01755	MSC_0349
ORTHOMCL246	NO343_03325	MCAP_RS01695	M1601_RS01800	MSB_RS01695	MNF30_03560	MLC_RS01760	MSC_0350
ORTHOMCL247	NO343_03330	MCAP_RS01700	M1601_RS01805	MSB_RS01700	MNF30_03555	MLC_RS01765	MSC_0351
ORTHOMCL248	NO343_03335	MCAP_RS01705	M1601_RS01810	MSB_RS01705	MNF30_03550	MLC_RS01770	MSC_0352
ORTHOMCL249	NO343_03340	MCAP_RS01710	M1601_RS01815	MSB_RS01710	MNF30_03545	MLC_RS01775	MSC_0353
ORTHOMCL250	NO343_03345	MCAP_RS01715	M1601_RS01820	MSB_RS01715	MNF30_03540	MLC_RS01780	MSC_0354
ORTHOMCL251	NO343_03350	MCAP_RS01720	M1601_RS01825	MSB_RS01720	MNF30_03535	MLC_RS01785	MSC_0355
ORTHOMCL252	NO343_03355	MCAP_RS01725	M1601_RS01830	MSB_RS01725	MNF30_03530	MLC_RS01790	MSC_0356
ORTHOMCL253	NO343_03360	MCAP_RS01730	M1601_RS01835	MSB_RS01730	MNF30_03525	MLC_RS01795	MSC_0357
ORTHOMCL254	NO343_03365	MCAP_RS01735	M1601_RS01840	MSB_RS01735	MNF30_03520	MLC_RS01800	MSC_0358
ORTHOMCL255	NO343_03370	MCAP_RS01740	M1601_RS01845	MSB_RS01740	MNF30_03515	MLC_RS01805	MSC_0359
ORTHOMCL256	NO343_00885	MCAP_RS01545	M1601_RS01860	MSB_RS05045	MNF30_01980	MLC_RS05430	MSC_0187
ORTHOMCL257	NO343_03420	MCAP_RS01790	M1601_RS01930	MSB_RS01780	MNF30_02110	MLC_RS03090	MSC_0624
ORTHOMCL258	NO343_03425	MCAP_RS01795	M1601_RS01935	MSB_RS01785	MNF30_02115	MLC_RS03085	MSC_0623
ORTHOMCL259	NO343_03430	MCAP_RS01800	M1601_RS01940	MSB_RS01790	MNF30_02120	MLC_RS03080	MSC_0622
ORTHOMCL260	NO343_03435	MCAP_RS01805	M1601_RS01945	MSB_RS01795	MNF30_02125	MLC_RS03075	MSC_0621
ORTHOMCL261	NO343_03440	MCAP_RS01810	M1601_RS01950	MSB_RS01800	MNF30_02130	MLC_RS03070	MSC_0620
ORTHOMCL262	NO343_03445	MCAP_RS01815	M1601_RS01955	MSB_RS01805	MNF30_02135	MLC_RS03065	MSC_0619
ORTHOMCL263	NO343_03450	MCAP_RS01820	M1601_RS01960	MSB_RS01810	MNF30_02140	MLC_RS03060	MSC_0618
ORTHOMCL264	NO343_03470	MCAP_RS01840	M1601_RS01990	MSB_RS01835	MNF30_02160	MLC_RS03040	MSC_0616
ORTHOMCL265	NO343_03475	MCAP_RS01845	M1601_RS01995	MSB_RS01840	MNF30_02165	MLC_RS03035	MSC_0615
ORTHOMCL266	NO343_03480	MCAP_RS01850	M1601_RS02000	MSB_RS01845	MNF30_02170	MLC_RS03030	MSC_0614
ORTHOMCL267	NO343_03485	MCAP_RS01855	M1601_RS02005	MSB_RS01850	MNF30_02175	MLC_RS03025	MSC_0613
ORTHOMCL268	NO343_03490	MCAP_RS01860	M1601_RS02010	MSB_RS01855	MNF30_02180	MLC_RS03020	MSC_0612
ORTHOMCL269	NO343_03495	MCAP_RS01865	M1601_RS02015	MSB_RS01860	MNF30_02185	MLC_RS03015	MSC_0611
ORTHOMCL270	NO343_03500	MCAP_RS01870	M1601_RS02020	MSB_RS01865	MNF30_02190	MLC_RS03010	MSC_0610
ORTHOMCL271	NO343_03505	MCAP_RS01875	M1601_RS02025	MSB_RS01870	MNF30_02195	MLC_RS03005	MSC_0609
ORTHOMCL272	NO343_03510	MCAP_RS01880	M1601_RS02030	MSB_RS01875	MNF30_02200	MLC_RS03000	MSC_0608
ORTHOMCL273	NO343_03515	MCAP_RS01885	M1601_RS02035	MSB_RS01880	MNF30_02205	MLC_RS02995	MSC_0607
ORTHOMCL274	NO343_03520	MCAP_RS01890	M1601_RS02040	MSB_RS01885	MNF30_02210	MLC_RS02990	MSC_0606
ORTHOMCL275	NO343_03525	MCAP_RS01895	M1601_RS02045	MSB_RS01890	MNF30_02215	MLC_RS02985	MSC_0601
ORTHOMCL276	NO343_03530	MCAP_RS01900	M1601_RS02050	MSB_RS01895	MNF30_02220	MLC_RS02980	MSC_0600
ORTHOMCL277	NO343_03535	MCAP_RS01905	M1601_RS02055	MSB_RS01900	MNF30_02225	MLC_RS02975	MSC_0599
ORTHOMCL278	NO343_03560	MCAP_RS01930	M1601_RS02080	MSB_RS01925	MNF30_02250	MLC_RS02950	MSC_0597
ORTHOMCL279	NO343_03565	MCAP_RS01935	M1601_RS02085	MSB_RS01930	MNF30_02255	MLC_RS02945	MSC_0596
ORTHOMCL280	NO343_03570	MCAP_RS01940	M1601_RS02090	MSB_RS01935	MNF30_02260	MLC_RS02940	MSC_0595
ORTHOMCL281	NO343_03575	MCAP_RS01945	M1601_RS02095	MSB_RS01940	MNF30_02265	MLC_RS02935	MSC_0594
ORTHOMCL282	NO343_03580	MCAP_RS01950	M1601_RS02100	MSB_RS01945	MNF30_02270	MLC_RS02930	MSC_0593
ORTHOMCL283	NO343_03590	MCAP_RS01960	M1601_RS02110	MSB_RS01955	MNF30_02280	MLC_RS02920	MSC_0591
ORTHOMCL284	NO343_03600	MCAP_RS01970	M1601_RS02120	MSB_RS01965	MNF30_02290	MLC_RS02910	MSC_0588
ORTHOMCL285	NO343_03605	MCAP_RS01975	M1601_RS02125	MSB_RS01970	MNF30_02295	MLC_RS02905	MSC_0587
ORTHOMCL286	NO343_03610	MCAP_RS01980	M1601_RS02130	MSB_RS01975	MNF30_02300	MLC_RS02900	MSC_0586
ORTHOMCL287	NO343_03615	MCAP_RS01985	M1601_RS02135	MSB_RS01980	MNF30_02305	MLC_RS02895	MSC_0585
ORTHOMCL288	NO343_03620	MCAP_RS01990	M1601_RS02140	MSB_RS01985	MNF30_02310	MLC_RS02890	MSC_0584
ORTHOMCL289	NO343_03625	MCAP_RS01995	M1601_RS02145	MSB_RS01990	MNF30_02315	MLC_RS02885	MSC_0583
ORTHOMCL290	NO343_03630	MCAP_RS02000	M1601_RS02150	MSB_RS01995	MNF30_02320	MLC_RS02880	MSC_0582
ORTHOMCL291	NO343_03635	MCAP_RS02005	M1601_RS02155	MSB_RS02000	MNF30_02325	MLC_RS02875	MSC_0581
ORTHOMCL292	NO343_03650	MCAP_RS02020	M1601_RS02170	MSB_RS02010	MNF30_02335	MLC_RS02865	MSC_0578
ORTHOMCL293	NO343_03660	MCAP_RS02030	M1601_RS02180	MSB_RS02020	MNF30_02340	MLC_RS02860	MSC_0577
ORTHOMCL294	NO343_03665	MCAP_RS02035	M1601_RS02185	MSB_RS02025	MNF30_02345	MLC_RS02855	MSC_0576
ORTHOMCL295	NO343_03695	MCAP_RS02065	M1601_RS02215	MSB_RS02055	MNF30_02375	MLC_RS02825	MSC_0575
ORTHOMCL296	NO343_03705	MCAP_RS02075	M1601_RS02225	MSB_RS02065	MNF30_02385	MLC_RS02815	MSC_0564
ORTHOMCL297	NO343_03710	MCAP_RS02080	M1601_RS02230	MSB_RS02070	MNF30_02390	MLC_RS02810	MSC_0563
ORTHOMCL298	NO343_03715	MCAP_RS02085	M1601_RS02235	MSB_RS02075	MNF30_02395	MLC_RS02805	MSC_0562
ORTHOMCL299	NO343_03720	MCAP_RS02090	M1601_RS02240	MSB_RS02080	MNF30_02400	MLC_RS02800	MSC_0561
ORTHOMCL300	NO343_03725	MCAP_RS02095	M1601_RS02245	MSB_RS02085	MNF30_02405	MLC_RS02795	MSC_0560
ORTHOMCL301	NO343_03730	MCAP_RS02100	M1601_RS02250	MSB_RS02090	MNF30_02410	MLC_RS02790	MSC_0559
ORTHOMCL302	NO343_03740	MCAP_RS02110	M1601_RS02260	MSB_RS02100	MNF30_02420	MLC_RS02780	MSC_0557
ORTHOMCL303	NO343_03745	MCAP_RS02115	M1601_RS02265	MSB_RS02105	MNF30_02425	MLC_RS02775	MSC_0556
ORTHOMCL304	NO343_03750	MCAP_RS02120	M1601_RS02270	MSB_RS02110	MNF30_02430	MLC_RS02770	MSC_0555
ORTHOMCL305	NO343_03755	MCAP_RS02125	M1601_RS02275	MSB_RS02115	MNF30_02435	MLC_RS02765	MSC_0554
ORTHOMCL306	NO343_03760	MCAP_RS02130	M1601_RS02280	MSB_RS02120	MNF30_02440	MLC_RS02760	MSC_0553
ORTHOMCL307	NO343_03765	MCAP_RS02135	M1601_RS02285	MSB_RS02125	MNF30_02445	MLC_RS02755	MSC_0552
ORTHOMCL308	NO343_03785	MCAP_RS02155	M1601_RS02305	MSB_RS02155	MNF30_02470	MLC_RS02730	MSC_0546
ORTHOMCL309	NO343_03790	MCAP_RS02160	M1601_RS02310	MSB_RS02160	MNF30_02475	MLC_RS02725	MSC_0544
ORTHOMCL310	NO343_03795	MCAP_RS04980	M1601_RS02315	MSB_RS02165	MNF30_02480	MLC_RS02720	MSC_0543
ORTHOMCL311	NO343_03800	MCAP_RS02170	M1601_RS02320	MSB_RS02170	MNF30_02485	MLC_RS02715	MSC_0542
ORTHOMCL312	NO343_03805	MCAP_RS02175	M1601_RS02325	MSB_RS02175	MNF30_02490	MLC_RS02710	MSC_0541
ORTHOMCL313	NO343_03820	MCAP_RS02195	M1601_RS02340	MSB_RS02185	MNF30_02505	MLC_RS02695	MSC_0539
ORTHOMCL314	NO343_03825	MCAP_RS02200	M1601_RS02345	MSB_RS02190	MNF30_02510	MLC_RS05575	MSC_0537
ORTHOMCL315	NO343_03830	MCAP_RS02205	M1601_RS02350	MSB_RS02195	MNF30_02515	MLC_RS02685	MSC_0535
ORTHOMCL316	NO343_03835	MCAP_RS02210	M1601_RS02355	MSB_RS02200	MNF30_02520	MLC_RS02680	MSC_0534
ORTHOMCL317	NO343_03840	MCAP_RS02215	M1601_RS02360	MSB_RS02205	MNF30_02525	MLC_RS02675	MSC_0533
ORTHOMCL318	NO343_03845	MCAP_RS02220	M1601_RS02365	MSB_RS02210	MNF30_02530	MLC_RS02670	MSC_0532
ORTHOMCL319	NO343_03855	MCAP_RS02250	M1601_RS02375	MSB_RS02215	MNF30_02560	MLC_RS02640	MSC_0531
ORTHOMCL320	NO343_03860	MCAP_RS02255	M1601_RS02380	MSB_RS02225	MNF30_02570	MLC_RS02630	MSC_0530
ORTHOMCL321	NO343_03865	MCAP_RS02260	M1601_RS02385	MSB_RS02230	MNF30_02575	MLC_RS02625	MSC_0529
ORTHOMCL322	NO343_03870	MCAP_RS02265	M1601_RS02390	MSB_RS02235	MNF30_02580	MLC_RS02620	MSC_0528
ORTHOMCL323	NO343_03875	MCAP_RS02270	M1601_RS02395	MSB_RS02240	MNF30_02585	MLC_RS02615	MSC_0527
ORTHOMCL324	NO343_03880	MCAP_RS02275	M1601_RS02400	MSB_RS02245	MNF30_02590	MLC_RS02610	MSC_0526
ORTHOMCL325	NO343_03885	MCAP_RS02280	M1601_RS02405	MSB_RS02260	MNF30_02600	MLC_RS02590	MSC_0519
ORTHOMCL326	NO343_03890	MCAP_RS02285	M1601_RS02410	MSB_RS02265	MNF30_02605	MLC_RS02585	MSC_0518
ORTHOMCL327	NO343_03895	MCAP_RS02290	M1601_RS02415	MSB_RS02270	MNF30_02610	MLC_RS02580	MSC_0517
ORTHOMCL328	NO343_03900	MCAP_RS02295	M1601_RS02420	MSB_RS02275	MNF30_02615	MLC_RS02575	MSC_0516
ORTHOMCL329	NO343_03910	MCAP_RS02305	M1601_RS02430	MSB_RS02290	MNF30_02630	MLC_RS02560	MSC_0511
ORTHOMCL330	NO343_03915	MCAP_RS02310	M1601_RS02435	MSB_RS02295	MNF30_02635	MLC_RS02555	MSC_0510
ORTHOMCL331	NO343_03935	MCAP_RS02330	M1601_RS02455	MSB_RS02315	MNF30_02640	MLC_RS02550	MSC_0509
ORTHOMCL332	NO343_03940	MCAP_RS02335	M1601_RS02460	MSB_RS02320	MNF30_02645	MLC_RS02545	MSC_0508
ORTHOMCL333	NO343_03945	MCAP_RS02340	M1601_RS02465	MSB_RS02325	MNF30_02650	MLC_RS02540	MSC_0507
ORTHOMCL334	NO343_03950	MCAP_RS02345	M1601_RS02470	MSB_RS02330	MNF30_02655	MLC_RS02535	MSC_0506
ORTHOMCL335	NO343_03955	MCAP_RS02350	M1601_RS02475	MSB_RS02335	MNF30_02660	MLC_RS02530	MSC_0505
ORTHOMCL336	NO343_03965	MCAP_RS02360	M1601_RS02485	MSB_RS02345	MNF30_02670	MLC_RS02520	MSC_0503
ORTHOMCL337	NO343_03970	MCAP_RS02365	M1601_RS02490	MSB_RS02350	MNF30_02675	MLC_RS02515	MSC_0502
ORTHOMCL338	NO343_03975	MCAP_RS02370	M1601_RS02495	MSB_RS02355	MNF30_02680	MLC_RS02510	MSC_0501
ORTHOMCL339	NO343_03980	MCAP_RS02375	M1601_RS02500	MSB_RS02360	MNF30_02685	MLC_RS02505	MSC_0500
ORTHOMCL340	NO343_03985	MCAP_RS02380	M1601_RS02505	MSB_RS02365	MNF30_02690	MLC_RS02500	MSC_0499
ORTHOMCL341	NO343_03990	MCAP_RS02385	M1601_RS02510	MSB_RS02370	MNF30_02695	MLC_RS02495	MSC_0498
ORTHOMCL342	NO343_03995	MCAP_RS02390	M1601_RS02515	MSB_RS02375	MNF30_02700	MLC_RS02490	MSC_0497
ORTHOMCL343	NO343_04150	MCAP_RS02395	M1601_RS02520	MSB_RS02380	MNF30_02705	MLC_RS02485	MSC_0496
ORTHOMCL344	NO343_04155	MCAP_RS02400	M1601_RS02525	MSB_RS02385	MNF30_02710	MLC_RS02480	MSC_0495
ORTHOMCL345	NO343_04160	MCAP_RS02405	M1601_RS02530	MSB_RS02390	MNF30_02715	MLC_RS02475	MSC_0494
ORTHOMCL346	NO343_04165	MCAP_RS02410	M1601_RS02535	MSB_RS02395	MNF30_02720	MLC_RS02470	MSC_0493
ORTHOMCL347	NO343_04170	MCAP_RS02415	M1601_RS02540	MSB_RS02400	MNF30_02725	MLC_RS02465	MSC_0492
ORTHOMCL348	NO343_04175	MCAP_RS02420	M1601_RS02545	MSB_RS02405	MNF30_02730	MLC_RS02460	MSC_0491
ORTHOMCL349	NO343_04180	MCAP_RS02425	M1601_RS02550	MSB_RS02410	MNF30_02735	MLC_RS02455	MSC_0490
ORTHOMCL350	NO343_04185	MCAP_RS02430	M1601_RS02555	MSB_RS02415	MNF30_02740	MLC_RS02450	MSC_0489
ORTHOMCL351	NO343_04190	MCAP_RS02435	M1601_RS02560	MSB_RS02420	MNF30_02745	MLC_RS02445	MSC_0488
ORTHOMCL352	NO343_04195	MCAP_RS02440	M1601_RS02565	MSB_RS02425	MNF30_02750	MLC_RS02440	MSC_0487
ORTHOMCL353	NO343_04200	MCAP_RS02445	M1601_RS02570	MSB_RS02430	MNF30_02755	MLC_RS02435	MSC_0486
ORTHOMCL354	NO343_04205	MCAP_RS02450	M1601_RS02575	MSB_RS02435	MNF30_02760	MLC_RS02430	MSC_0485
ORTHOMCL355	NO343_04210	MCAP_RS02455	M1601_RS02580	MSB_RS02440	MNF30_02765	MLC_RS02425	MSC_0484
ORTHOMCL356	NO343_04220	MCAP_RS02465	M1601_RS02590	MSB_RS02450	MNF30_02775	MLC_RS02415	MSC_0483
ORTHOMCL357	NO343_04225	MCAP_RS02470	M1601_RS02595	MSB_RS02455	MNF30_02780	MLC_RS02410	MSC_0482
ORTHOMCL358	NO343_04230	MCAP_RS02475	M1601_RS02600	MSB_RS02460	MNF30_02785	MLC_RS02405	MSC_0481
ORTHOMCL359	NO343_04235	MCAP_RS02480	M1601_RS02605	MSB_RS02465	MNF30_02790	MLC_RS02400	MSC_0480
ORTHOMCL360	NO343_04240	MCAP_RS02485	M1601_RS02610	MSB_RS02470	MNF30_02795	MLC_RS02395	MSC_0479
ORTHOMCL361	NO343_04250	MCAP_RS02500	M1601_RS02625	MSB_RS02490	MNF30_02845	MLC_RS02380	MSC_0476
ORTHOMCL362	NO343_04255	MCAP_RS02505	M1601_RS02630	MSB_RS02495	MNF30_02850	MLC_RS02370	MSC_0475
ORTHOMCL363	NO343_04260	MCAP_RS02510	M1601_RS02635	MSB_RS02500	MNF30_02855	MLC_RS02365	MSC_0474
ORTHOMCL364	NO343_04270	MCAP_RS02520	M1601_RS02645	MSB_RS02510	MNF30_02865	MLC_RS02355	MSC_0471
ORTHOMCL365	NO343_04275	MCAP_RS02525	M1601_RS02650	MSB_RS02515	MNF30_02870	MLC_RS02350	MSC_0469
ORTHOMCL366	NO343_04280	MCAP_RS02530	M1601_RS02655	MSB_RS02520	MNF30_02875	MLC_RS02345	MSC_0468
ORTHOMCL367	NO343_04285	MCAP_RS02535	M1601_RS02660	MSB_RS02525	MNF30_02880	MLC_RS02340	MSC_0467
ORTHOMCL368	NO343_04290	MCAP_RS02540	M1601_RS02665	MSB_RS02530	MNF30_02885	MLC_RS02335	MSC_0466
ORTHOMCL369	NO343_04295	MCAP_RS02545	M1601_RS02670	MSB_RS02535	MNF30_02890	MLC_RS02330	MSC_0465
ORTHOMCL370	NO343_04310	MCAP_RS02560	M1601_RS02680	MSB_RS02550	MNF30_02905	MLC_RS02315	MSC_0462
ORTHOMCL371	NO343_04315	MCAP_RS02565	M1601_RS02685	MSB_RS02555	MNF30_02910	MLC_RS02310	MSC_0461
ORTHOMCL372	NO343_04320	MCAP_RS02570	M1601_RS02690	MSB_RS02560	MNF30_02915	MLC_RS02305	MSC_0459
ORTHOMCL373	NO343_04325	MCAP_RS02575	M1601_RS02695	MSB_RS02565	MNF30_02920	MLC_RS02300	MSC_0458
ORTHOMCL374	NO343_04330	MCAP_RS02580	M1601_RS02700	MSB_RS02570	MNF30_02925	MLC_RS02295	MSC_0457
ORTHOMCL375	NO343_04350	MCAP_RS02600	M1601_RS02720	MSB_RS02595	MNF30_02945	MLC_RS02275	MSC_0455
ORTHOMCL376	NO343_04355	MCAP_RS02605	M1601_RS02725	MSB_RS02600	MNF30_02950	MLC_RS02270	MSC_0454
ORTHOMCL377	NO343_04360	MCAP_RS02610	M1601_RS02730	MSB_RS02605	MNF30_02955	MLC_RS02265	MSC_0453
ORTHOMCL378	NO343_04365	MCAP_RS02615	M1601_RS02735	MSB_RS02610	MNF30_02960	MLC_RS02260	MSC_0452
ORTHOMCL379	NO343_04370	MCAP_RS02620	M1601_RS02740	MSB_RS02615	MNF30_02965	MLC_RS02255	MSC_0451
ORTHOMCL380	NO343_04375	MCAP_RS02625	M1601_RS02745	MSB_RS02620	MNF30_02970	MLC_RS02250	MSC_0450
ORTHOMCL381	NO343_04380	MCAP_RS02630	M1601_RS02750	MSB_RS02625	MNF30_02975	MLC_RS02245	MSC_0449
ORTHOMCL382	NO343_04385	MCAP_RS02635	M1601_RS02755	MSB_RS02630	MNF30_02980	MLC_RS02230	MSC_0448
ORTHOMCL383	NO343_04390	MCAP_RS02640	M1601_RS02760	MSB_RS02635	MNF30_02985	MLC_RS02225	MSC_0447
ORTHOMCL384	NO343_04410	MCAP_RS02665	M1601_RS02790	MSB_RS03900	MNF30_03010	MLC_RS02200	MSC_0444
ORTHOMCL385	NO343_04420	MCAP_RS02675	M1601_RS02800	MSB_RS02680	MNF30_03020	MLC_RS02190	MSC_0442
ORTHOMCL386	NO343_04425	MCAP_RS02680	M1601_RS02805	MSB_RS02685	MNF30_03025	MLC_RS02185	MSC_0441
ORTHOMCL387	NO343_04430	MCAP_RS02685	M1601_RS02810	MSB_RS02690	MNF30_03030	MLC_RS02180	MSC_0440
ORTHOMCL388	NO343_04435	MCAP_RS02690	M1601_RS02815	MSB_RS02695	MNF30_03035	MLC_RS02175	MSC_0439
ORTHOMCL389	NO343_04445	MCAP_RS02700	M1601_RS02825	MSB_RS02705	MNF30_03045	MLC_RS02165	MSC_0437
ORTHOMCL390	NO343_04455	MCAP_RS02710	M1601_RS02835	MSB_RS02715	MNF30_03055	MLC_RS02155	MSC_0436
ORTHOMCL391	NO343_04460	MCAP_RS02715	M1601_RS02840	MSB_RS02720	MNF30_03060	MLC_RS02150	MSC_0435
ORTHOMCL392	NO343_04465	MCAP_RS02720	M1601_RS02845	MSB_RS02725	MNF30_03065	MLC_RS02145	MSC_0434
ORTHOMCL393	NO343_04470	MCAP_RS02725	M1601_RS02850	MSB_RS02730	MNF30_03070	MLC_RS02140	MSC_0433
ORTHOMCL394	NO343_04490	MCAP_RS02740	M1601_RS02865	MSB_RS02750	MNF30_03085	MLC_RS02125	MSC_0430
ORTHOMCL395	NO343_04495	MCAP_RS02745	M1601_RS02870	MSB_RS02755	MNF30_03090	MLC_RS02120	MSC_0429
ORTHOMCL396	NO343_04500	MCAP_RS02750	M1601_RS02875	MSB_RS02760	MNF30_03095	MLC_RS02115	MSC_0428
ORTHOMCL397	NO343_04505	MCAP_RS02755	M1601_RS02880	MSB_RS02765	MNF30_03100	MLC_RS02110	MSC_0427
ORTHOMCL398	NO343_04510	MCAP_RS02760	M1601_RS02885	MSB_RS02770	MNF30_03105	MLC_RS02105	MSC_0426
ORTHOMCL399	NO343_04515	MCAP_RS02765	M1601_RS02890	MSB_RS02775	MNF30_03110	MLC_RS02100	MSC_0425
ORTHOMCL400	NO343_04520	MCAP_RS02770	M1601_RS02895	MSB_RS02780	MNF30_03115	MLC_RS02095	MSC_0424
ORTHOMCL401	NO343_04525	MCAP_RS02775	M1601_RS02900	MSB_RS02785	MNF30_03120	MLC_RS02090	MSC_0423
ORTHOMCL402	NO343_04530	MCAP_RS02780	M1601_RS02905	MSB_RS02790	MNF30_03125	MLC_RS02085	MSC_0422
ORTHOMCL403	NO343_04540	MCAP_RS02790	M1601_RS02915	MSB_RS02800	MNF30_03135	MLC_RS02075	MSC_0420
ORTHOMCL404	NO343_04550	MCAP_RS02885	M1601_RS02925	MSB_RS02815	MNF30_03155	MLC_RS02060	MSC_0417
ORTHOMCL405	NO343_04555	MCAP_RS02890	M1601_RS02930	MSB_RS02820	MNF30_03160	MLC_RS02055	MSC_0416
ORTHOMCL406	NO343_04560	MCAP_RS02895	M1601_RS02935	MSB_RS02825	MNF30_03165	MLC_RS02050	MSC_0411
ORTHOMCL407	NO343_04565	MCAP_RS02900	M1601_RS02940	MSB_RS02830	MNF30_03170	MLC_RS02045	MSC_0410
ORTHOMCL408	NO343_04570	MCAP_RS02905	M1601_RS02945	MSB_RS02835	MNF30_03175	MLC_RS02040	MSC_0409
ORTHOMCL409	NO343_04575	MCAP_RS02910	M1601_RS02950	MSB_RS02840	MNF30_03180	MLC_RS02035	MSC_0408
ORTHOMCL410	NO343_04580	MCAP_RS02915	M1601_RS02955	MSB_RS02845	MNF30_03185	MLC_RS02030	MSC_0407
ORTHOMCL411	NO343_04585	MCAP_RS02920	M1601_RS02960	MSB_RS02850	MNF30_03190	MLC_RS02025	MSC_0406
ORTHOMCL412	NO343_04590	MCAP_RS02925	M1601_RS02965	MSB_RS02855	MNF30_03195	MLC_RS02020	MSC_0405
ORTHOMCL413	NO343_04595	MCAP_RS02930	M1601_RS02970	MSB_RS02860	MNF30_03200	MLC_RS02015	MSC_0404
ORTHOMCL414	NO343_04625	MCAP_RS05000	M1601_RS02990	MSB_RS02890	MNF30_03220	MLC_RS01995	MSC_0400
ORTHOMCL415	NO343_04635	MCAP_RS05005	M1601_RS03015	MSB_RS02915	MNF30_03230	MLC_RS01985	MSC_0397
ORTHOMCL416	NO343_04645	MCAP_RS02970	M1601_RS03025	MSB_RS02925	MNF30_03235	MLC_RS01980	MSC_0395
ORTHOMCL417	NO343_04650	MCAP_RS02975	M1601_RS03030	MSB_RS02930	MNF30_03240	MLC_RS01975	MSC_0394
ORTHOMCL418	NO343_04675	MCAP_RS03010	M1601_RS03065	MSB_RS02955	MNF30_03390	MLC_RS01960	MSC_0389
ORTHOMCL419	NO343_04685	MCAP_RS03020	M1601_RS03075	MSB_RS02965	MNF30_03400	MLC_RS01950	MSC_0388
ORTHOMCL420	NO343_04690	MCAP_RS03025	M1601_RS03080	MSB_RS02970	MNF30_03405	MLC_RS01945	MSC_0387
ORTHOMCL421	NO343_04695	MCAP_RS03030	M1601_RS03085	MSB_RS02975	MNF30_03410	MLC_RS01940	MSC_0386
ORTHOMCL422	NO343_04700	MCAP_RS03035	M1601_RS03090	MSB_RS02980	MNF30_03415	MLC_RS01935	MSC_0385
ORTHOMCL423	NO343_04705	MCAP_RS03040	M1601_RS03095	MSB_RS02985	MNF30_03420	MLC_RS01930	MSC_0384
ORTHOMCL424	NO343_04710	MCAP_RS03045	M1601_RS03100	MSB_RS02990	MNF30_03425	MLC_RS01925	MSC_0383
ORTHOMCL425	NO343_04720	MCAP_RS04815	M1601_RS03105	--	MNF30_03455	MLC_RS05655	MSC_0367;MSC_0377
ORTHOMCL426	NO343_04740	MCAP_RS03070	M1601_RS03125	MSB_RS03000	MNF30_03475	MLC_RS01855	MSC_0371
ORTHOMCL427	NO343_04745	MCAP_RS03075	M1601_RS03130	MSB_RS03005	MNF30_03480	MLC_RS01850	MSC_0372
ORTHOMCL428	NO343_04755	MCAP_RS03080	M1601_RS03135	MSB_RS03010	MNF30_03490	MLC_RS01840	MSC_0374
ORTHOMCL429	NO343_04760	MCAP_RS03085	M1601_RS03140	MSB_RS03015	MNF30_03495	MLC_RS01835	MSC_0375
ORTHOMCL430	NO343_04765	MCAP_RS03090	M1601_RS03145	MSB_RS03020	MNF30_03505	MLC_RS01825	MSC_0361
ORTHOMCL431	--	--	M1601_RS03155	MSB_RS00895	MNF30_04370	MLC_RS00655;MLC_RS03140;MLC_RS04845	MSC_1062
ORTHOMCL432	NO343_04800	MCAP_RS03115	M1601_RS03205	MSB_RS03055	MNF30_02060	MLC_RS03160	MSC_0647
ORTHOMCL433	NO343_00110	MCAP_RS03135	M1601_RS03265	MSB_RS03095	MNF30_01960	MLC_RS03330	MSC_0670
ORTHOMCL434	NO343_00115	MCAP_RS03140	M1601_RS03270	MSB_RS03100	MNF30_01955	MLC_RS03335	MSC_0671
ORTHOMCL435	NO343_00190	MCAP_RS03175	M1601_RS03310	MSB_RS03165	MNF30_01935	MLC_RS03355	MSC_0678
ORTHOMCL436	NO343_00195	MCAP_RS03180	M1601_RS03315	MSB_RS03170	MNF30_01930	MLC_RS03360	MSC_0679
ORTHOMCL437	NO343_00200	MCAP_RS03185	M1601_RS03320	MSB_RS03175	MNF30_01925	MLC_RS03365	MSC_0680
ORTHOMCL438	NO343_00205	MCAP_RS03190	M1601_RS03325	MSB_RS03180	MNF30_01920	MLC_RS03370	MSC_0681
ORTHOMCL439	NO343_00210	MCAP_RS03195	M1601_RS03330	MSB_RS03185	MNF30_01915	MLC_RS03375	MSC_0682
ORTHOMCL440	NO343_00215	MCAP_RS03200	M1601_RS03335	MSB_RS03190	MNF30_01910	MLC_RS03380	MSC_0683
ORTHOMCL441	NO343_00220	MCAP_RS03205	M1601_RS03340	MSB_RS03195	MNF30_01905	MLC_RS03385	MSC_0684
ORTHOMCL442	NO343_00230	MCAP_RS03215	M1601_RS03360	MSB_RS03200	MNF30_01900	MLC_RS03390	MSC_0686
ORTHOMCL443	NO343_00235	MCAP_RS03220	M1601_RS03365	MSB_RS03205	MNF30_01895	MLC_RS03395	MSC_0687
ORTHOMCL444	NO343_00240	MCAP_RS03225	M1601_RS03370	MSB_RS03210	MNF30_01890	MLC_RS03400	MSC_0688
ORTHOMCL445	NO343_00245	MCAP_RS03230	M1601_RS03375	MSB_RS03215	MNF30_01885	MLC_RS03405	MSC_0689
ORTHOMCL446	NO343_00250	MCAP_RS03235	M1601_RS03380	MSB_RS03220	MNF30_01880	MLC_RS03410	MSC_0690
ORTHOMCL447	NO343_00265	MCAP_RS03250	M1601_RS03395	MSB_RS03235	MNF30_01865	MLC_RS03425	MSC_0691
ORTHOMCL448	NO343_00270	MCAP_RS03255	M1601_RS03400	MSB_RS03240	MNF30_01860	MLC_RS03430	MSC_0692
ORTHOMCL449	NO343_00275	MCAP_RS03260	M1601_RS03405	MSB_RS03245	MNF30_01855	MLC_RS03435	MSC_0693
ORTHOMCL450	NO343_00300	MCAP_RS03285	M1601_RS03430	MSB_RS03270	MNF30_01830	MLC_RS05440	MSC_0702
ORTHOMCL451	NO343_00310	MCAP_RS03295	M1601_RS03440	MSB_RS03280	MNF30_01815	MLC_RS03475	MSC_0704
ORTHOMCL452	NO343_00325	MCAP_RS03310	M1601_RS03455	MSB_RS03305	MNF30_01800	MLC_RS03490	MSC_0708
ORTHOMCL453	NO343_00330	MCAP_RS03315	M1601_RS03460	MSB_RS03310	MNF30_01795	MLC_RS03495	MSC_0709
ORTHOMCL454	NO343_00340	MCAP_RS03325	M1601_RS03470	MSB_RS03320	MNF30_01785	MLC_RS03505	MSC_0710
ORTHOMCL455	NO343_00345	MCAP_RS03330	M1601_RS03475	MSB_RS03325	MNF30_01780	MLC_RS03510	MSC_0712
ORTHOMCL456	NO343_00350	MCAP_RS03335	M1601_RS03480	MSB_RS03330	MNF30_01775	MLC_RS03515	MSC_0713
ORTHOMCL457	NO343_00355	MCAP_RS03340	M1601_RS03485	MSB_RS03335	MNF30_01770	MLC_RS03520	MSC_0714
ORTHOMCL458	NO343_00360	MCAP_RS03345	M1601_RS03490	MSB_RS03340	MNF30_01765	MLC_RS03525	MSC_0715
ORTHOMCL459	NO343_00365	MCAP_RS03350	M1601_RS03495	MSB_RS03345	MNF30_01760	MLC_RS03530	MSC_0716
ORTHOMCL460	NO343_00370	MCAP_RS03355	M1601_RS03500	MSB_RS03350	MNF30_01755	MLC_RS03535	MSC_0717
ORTHOMCL461	NO343_00375	MCAP_RS03360	M1601_RS03505	MSB_RS03355	MNF30_01750	MLC_RS03540	MSC_0718
ORTHOMCL462	NO343_00380	MCAP_RS03365	M1601_RS03510	MSB_RS03360	MNF30_01745	MLC_RS03545	MSC_0720
ORTHOMCL463	NO343_00385	MCAP_RS03370	M1601_RS03515	MSB_RS03365	MNF30_01740	MLC_RS03550	MSC_0721
ORTHOMCL464	NO343_00390	MCAP_RS03375	M1601_RS03520	MSB_RS03370	MNF30_01735	MLC_RS03555	MSC_0722
ORTHOMCL465	NO343_00395	MCAP_RS03380	M1601_RS03525	MSB_RS03375	MNF30_01730	MLC_RS03560	MSC_0723
ORTHOMCL466	NO343_00405	MCAP_RS03385	M1601_RS03535	MSB_RS03380	MNF30_01720	MLC_RS03565	MSC_1100
ORTHOMCL467	NO343_00410	MCAP_RS03390	M1601_RS03540	MSB_RS03385	MNF30_01715	MLC_RS03570	MSC_0724
ORTHOMCL468	NO343_00415	MCAP_RS03395	M1601_RS03545	MSB_RS03390	MNF30_01710	MLC_RS03575	MSC_0725
ORTHOMCL469	NO343_00420	MCAP_RS03400	M1601_RS03550	MSB_RS03395	MNF30_01705	MLC_RS03580	MSC_0726
ORTHOMCL470	NO343_00425	MCAP_RS03405	M1601_RS03555	MSB_RS03400	MNF30_01700	MLC_RS03585	MSC_0727
ORTHOMCL471	NO343_00435	MCAP_RS03415	M1601_RS03565	MSB_RS03410	MNF30_01690	MLC_RS03595	MSC_0729
ORTHOMCL472	NO343_00440	MCAP_RS03420	M1601_RS03570	MSB_RS03415	MNF30_01685	MLC_RS03600	MSC_0730
ORTHOMCL473	NO343_00445	MCAP_RS03425	M1601_RS03575	MSB_RS03420	MNF30_01680	MLC_RS03605	MSC_0731
ORTHOMCL474	NO343_00455	MCAP_RS03435	M1601_RS03585	MSB_RS03430	MNF30_01670	MLC_RS03615	MSC_0732
ORTHOMCL475	NO343_00460	MCAP_RS03440	M1601_RS03590	MSB_RS03435	MNF30_01665	MLC_RS03620	MSC_0734
ORTHOMCL476	NO343_00465	MCAP_RS03445	M1601_RS03595	MSB_RS03440	MNF30_01660	MLC_RS03625	MSC_0735
ORTHOMCL477	NO343_00470	MCAP_RS03450	M1601_RS03600	MSB_RS03445	MNF30_01655	MLC_RS03630	MSC_0736
ORTHOMCL478	NO343_00475	MCAP_RS03455	M1601_RS03605	MSB_RS03450	MNF30_01650	MLC_RS03635	MSC_0737
ORTHOMCL479	NO343_00480	MCAP_RS03460	M1601_RS03610	MSB_RS03455	MNF30_01645	MLC_RS03640	MSC_0738
ORTHOMCL480	NO343_00485	MCAP_RS03465	M1601_RS03615	MSB_RS03460	MNF30_01640	MLC_RS03645	MSC_0739
ORTHOMCL481	NO343_00490	MCAP_RS03470	M1601_RS03620	MSB_RS03465	MNF30_01635	MLC_RS03650	MSC_0740
ORTHOMCL482	NO343_00495	MCAP_RS03475	M1601_RS03625	MSB_RS03470	MNF30_01630	MLC_RS03655	MSC_0741
ORTHOMCL483	NO343_00500	MCAP_RS03480	M1601_RS03630	MSB_RS03475	MNF30_01625	MLC_RS03660	MSC_0742
ORTHOMCL484	NO343_00505	MCAP_RS03485	M1601_RS03635	MSB_RS03480	MNF30_01620	MLC_RS03665	MSC_0743
ORTHOMCL485	NO343_00510	MCAP_RS03490	M1601_RS03640	MSB_RS03485	MNF30_01615	MLC_RS03670	MSC_0744
ORTHOMCL486	NO343_00515	MCAP_RS03495	M1601_RS03645	MSB_RS03490	MNF30_01610	MLC_RS03675	MSC_0745
ORTHOMCL487	NO343_00520	MCAP_RS03500	M1601_RS03650	MSB_RS03495	MNF30_01605	MLC_RS03680	MSC_0746
ORTHOMCL488	NO343_00560	MCAP_RS03540	M1601_RS03690	MSB_RS03555	MNF30_01550	MLC_RS03750	MSC_0757
ORTHOMCL489	NO343_00565	MCAP_RS03545	M1601_RS03695	MSB_RS03560	MNF30_01545	MLC_RS03755	MSC_0758
ORTHOMCL490	NO343_00570	MCAP_RS03550	M1601_RS03700	MSB_RS03565	MNF30_01540	MLC_RS03760	MSC_0759
ORTHOMCL491	NO343_00575	MCAP_RS03555	M1601_RS03705	MSB_RS03570	MNF30_01535	MLC_RS03765	MSC_0760
ORTHOMCL492	NO343_00580	MCAP_RS03560	M1601_RS03710	MSB_RS03575	MNF30_01525	MLC_RS03770	MSC_0761
ORTHOMCL493	NO343_00585	MCAP_RS03565	M1601_RS03715	MSB_RS03580	MNF30_01520	MLC_RS03775	MSC_0762
ORTHOMCL494	NO343_00590	MCAP_RS03570	M1601_RS03720	MSB_RS03585	MNF30_01515	MLC_RS03780	MSC_0763
ORTHOMCL495	NO343_00595	MCAP_RS03575	M1601_RS03725	MSB_RS03590	MNF30_01510	MLC_RS03785	MSC_0764
ORTHOMCL496	NO343_00600	MCAP_RS03580	M1601_RS03730	MSB_RS03595	MNF30_01505	MLC_RS03790	MSC_0765
ORTHOMCL497	NO343_00605	MCAP_RS03585	M1601_RS03735	MSB_RS03600	MNF30_01500	MLC_RS03795	MSC_0766
ORTHOMCL498	NO343_00610	MCAP_RS03590	M1601_RS03740	MSB_RS03605	MNF30_01495	MLC_RS03800	MSC_0767
ORTHOMCL499	NO343_00615	MCAP_RS03595	M1601_RS03745	MSB_RS03610	MNF30_01490	MLC_RS03805	MSC_0768
ORTHOMCL500	NO343_00620	MCAP_RS03600	M1601_RS03750	MSB_RS03615	MNF30_01485	MLC_RS03810	MSC_0769
ORTHOMCL501	NO343_00625	MCAP_RS03605	M1601_RS03755	MSB_RS03620	MNF30_01480	MLC_RS03815	MSC_0770
ORTHOMCL502	NO343_00630	MCAP_RS03610	M1601_RS03760	MSB_RS03625	MNF30_01475	MLC_RS03820	MSC_0771
ORTHOMCL503	NO343_00645	MCAP_RS03625	M1601_RS03775	MSB_RS03645	MNF30_01465	MLC_RS03830	MSC_0774
ORTHOMCL504	NO343_00675	MCAP_RS03660	M1601_RS03820	MSB_RS03690	MNF30_01430	MLC_RS03880	MSC_0788
ORTHOMCL505	NO343_00690	MCAP_RS03675	M1601_RS03835	MSB_RS03705	MNF30_01415	MLC_RS03895	MSC_0805
ORTHOMCL506	NO343_01025	MCAP_RS03760	M1601_RS03920	MSB_RS03785	MNF30_01320	MLC_RS03985	MSC_0821
ORTHOMCL507	NO343_01030	MCAP_RS03765	M1601_RS03925	MSB_RS03790	MNF30_01315	MLC_RS03990	MSC_0823
ORTHOMCL508	NO343_01035	MCAP_RS03770	M1601_RS03930	MSB_RS03795	MNF30_01310	MLC_RS03995	MSC_0824
ORTHOMCL509	NO343_01040	MCAP_RS03775	M1601_RS03935	MSB_RS03800	MNF30_01305	MLC_RS04000	MSC_0825
ORTHOMCL510	NO343_01045	MCAP_RS03780	M1601_RS03940	MSB_RS03805	MNF30_01300	MLC_RS04005	MSC_0826
ORTHOMCL511	NO343_01050	MCAP_RS03785	M1601_RS03945	MSB_RS03810	MNF30_01295	MLC_RS04010	MSC_0827
ORTHOMCL512	NO343_01060	MCAP_RS03790	M1601_RS03950	MSB_RS03815	MNF30_01290	MLC_RS04015	MSC_0828
ORTHOMCL513	NO343_01065	MCAP_RS03795	M1601_RS03955	MSB_RS03820	MNF30_01285	MLC_RS04020	MSC_0829
ORTHOMCL514	NO343_01070	MCAP_RS03800	M1601_RS03960	MSB_RS03825	MNF30_01280	MLC_RS04025	MSC_0830
ORTHOMCL515	NO343_01085	MCAP_RS03810	M1601_RS03975	MSB_RS03840	MNF30_04250	MLC_RS00775	MSC_0167
ORTHOMCL516	NO343_01090	MCAP_RS03815	M1601_RS03980	MSB_RS03845	MNF30_04255	MLC_RS00770	MSC_0166
ORTHOMCL517	NO343_01095	MCAP_RS03820	M1601_RS03985	MSB_RS03850	MNF30_00260	MLC_RS00235	MSC_0051
ORTHOMCL518	NO343_01145	MCAP_RS03845	M1601_RS04015	MSB_RS03905	MNF30_00870	MLC_RS04470	MSC_0947
ORTHOMCL519	NO343_01195	MCAP_RS03860	M1601_RS04030	MSB_RS03935	MNF30_00860	MLC_RS04480	MSC_0946
ORTHOMCL520	NO343_01200	MCAP_RS03865	M1601_RS04035	MSB_RS03940	MNF30_00855	MLC_RS04485	MSC_0945
ORTHOMCL521	NO343_01205	MCAP_RS03870	M1601_RS04040	MSB_RS03945	MNF30_00850	MLC_RS04490	MSC_0944
ORTHOMCL522	NO343_01210	MCAP_RS03875	M1601_RS04045	MSB_RS03950	MNF30_00845	MLC_RS04495	MSC_0943
ORTHOMCL523	NO343_01215	MCAP_RS03880	M1601_RS04050	MSB_RS03955	MNF30_00840	MLC_RS04500	MSC_0942
ORTHOMCL524	NO343_01220	MCAP_RS03885	M1601_RS04055	MSB_RS03960	MNF30_00835	MLC_RS04505	MSC_0941
ORTHOMCL525	NO343_01230	MCAP_RS03895	M1601_RS04065	MSB_RS03970	MNF30_00825	MLC_RS04515	MSC_0939
ORTHOMCL526	NO343_01235	MCAP_RS03900	M1601_RS04070	MSB_RS03975	MNF30_00820	MLC_RS04520	MSC_0938
ORTHOMCL527	NO343_01240	MCAP_RS03905	M1601_RS04075	MSB_RS03980	MNF30_00815	MLC_RS04525	MSC_0936
ORTHOMCL528	NO343_01245	MCAP_RS03910	M1601_RS04080	MSB_RS03985	MNF30_00810	MLC_RS04530	MSC_0935
ORTHOMCL529	NO343_01300	MCAP_RS03970	M1601_RS04140	MSB_RS04055	MNF30_00760	MLC_RS04590	MSC_0931
ORTHOMCL530	NO343_01305	MCAP_RS03975	M1601_RS04145	MSB_RS03875	MNF30_00745	MLC_RS04610	MSC_0320
ORTHOMCL531	NO343_01325	MCAP_RS04870	M1601_RS04170	MSB_RS03895	MNF30_00725	MLC_RS05610	MSC_0324
ORTHOMCL532	NO343_01330	MCAP_RS04000	M1601_RS04175	MSB_RS04100	MNF30_00720	MLC_RS04635	MSC_0924
ORTHOMCL533	NO343_01340	MCAP_RS04010	M1601_RS04185	MSB_RS04110	MNF30_00710	MLC_RS04645	MSC_0922
ORTHOMCL534	NO343_01350	MCAP_RS04020	M1601_RS04195	MSB_RS04120	MNF30_00695	MLC_RS04655	MSC_0916
ORTHOMCL535	NO343_01355	MCAP_RS04025	M1601_RS04200	MSB_RS04125	MNF30_00690	MLC_RS04660	MSC_0915
ORTHOMCL536	NO343_01360	MCAP_RS04030	M1601_RS04205	MSB_RS04130	MNF30_00685	MLC_RS04665	MSC_0914
ORTHOMCL537	NO343_01365	MCAP_RS04035	M1601_RS04210	MSB_RS04135	MNF30_00680	MLC_RS04670	MSC_0913
ORTHOMCL538	NO343_01375	MCAP_RS04045	M1601_RS04220	MSB_RS04145	MNF30_00670	MLC_RS04680	MSC_0911
ORTHOMCL539	NO343_01385	MCAP_RS04055	M1601_RS04230	MSB_RS04155	MNF30_00660	MLC_RS04690	MSC_0909
ORTHOMCL540	NO343_01390	MCAP_RS04060	M1601_RS04235	MSB_RS04160	MNF30_00655	MLC_RS04695	MSC_0908
ORTHOMCL541	NO343_01405	MCAP_RS04075	M1601_RS04260	MSB_RS04175	MNF30_00640	MLC_RS04710	MSC_0903
ORTHOMCL542	NO343_01425	MCAP_RS04095	M1601_RS04280	MSB_RS04195	MNF30_00110	MLC_RS00390	MSC_0086
ORTHOMCL543	NO343_01430	MCAP_RS04100	M1601_RS04285	MSB_RS04200	MNF30_00115	MLC_RS00385	MSC_0085
ORTHOMCL544	NO343_01435	MCAP_RS04105	M1601_RS04290	MSB_RS04205	MNF30_00120	MLC_RS00380	MSC_0084
ORTHOMCL545	NO343_01440	MCAP_RS04110	M1601_RS04295	MSB_RS04210	MNF30_00125	MLC_RS00375	MSC_0083
ORTHOMCL546	NO343_01445	MCAP_RS04115	M1601_RS04300	MSB_RS04215	MNF30_00130	MLC_RS00370	MSC_0082
ORTHOMCL547	NO343_01450	MCAP_RS04120	M1601_RS04305	MSB_RS04220	MNF30_00135	MLC_RS00365	MSC_0081
ORTHOMCL548	NO343_01455	MCAP_RS04125	M1601_RS04310	MSB_RS04225	MNF30_00140	MLC_RS00360	MSC_0080
ORTHOMCL549	NO343_01460	MCAP_RS04130	M1601_RS04315	MSB_RS04230	MNF30_00145	MLC_RS00355	MSC_0079
ORTHOMCL550	NO343_01505	MCAP_RS04175	M1601_RS04360	MSB_RS04275	MNF30_00190	MLC_RS00310	MSC_0073
ORTHOMCL551	NO343_01510	MCAP_RS04180	M1601_RS04365	MSB_RS04280	MNF30_00195	MLC_RS00305	MSC_0072
ORTHOMCL552	NO343_01515	MCAP_RS04185	M1601_RS04370	MSB_RS04285	MNF30_00200	MLC_RS00300	MSC_0069
ORTHOMCL553	NO343_01520	MCAP_RS04190	M1601_RS04375	MSB_RS04290	MNF30_00205	MLC_RS00295	MSC_0068
ORTHOMCL554	NO343_01525	MCAP_RS04195	M1601_RS04380	MSB_RS04295	MNF30_00210	MLC_RS00290	MSC_0067
ORTHOMCL555	NO343_01530	MCAP_RS04200	M1601_RS04385	MSB_RS04300	MNF30_00215	MLC_RS00285	MSC_0066
ORTHOMCL556	NO343_01535	MCAP_RS04205	M1601_RS04390	MSB_RS04305	MNF30_00220	MLC_RS00280	MSC_0065
ORTHOMCL557	NO343_01545	MCAP_RS04210	M1601_RS04395	MSB_RS04315	MNF30_00230	MLC_RS00270	MSC_0063
ORTHOMCL558	NO343_01550	MCAP_RS04215	M1601_RS04400	MSB_RS04320	MNF30_00235	MLC_RS00265	MSC_0062
ORTHOMCL559	NO343_01565	MCAP_RS04230	M1601_RS04435	MSB_RS04335	MNF30_00240	MLC_RS00250	MSC_0053
ORTHOMCL560	NO343_01570	MCAP_RS04235	M1601_RS04440	MSB_RS04345	MNF30_00245	MLC_RS00245	MSC_0052
ORTHOMCL561	NO343_01580	MCAP_RS04245	M1601_RS04450	MSB_RS04400	MNF30_01245	MLC_RS04070	MSC_0837
ORTHOMCL562	NO343_01590	MCAP_RS04255	M1601_RS04460	MSB_RS04410	MNF30_01255	MLC_RS04060	MSC_0835
ORTHOMCL563	NO343_01595	MCAP_RS04260	M1601_RS04465	MSB_RS04415	MNF30_01260	MLC_RS04055	MSC_0834
ORTHOMCL564	NO343_01605	MCAP_RS04270	M1601_RS04475	MSB_RS04425	MNF30_01270	MLC_RS04045	MSC_0832
ORTHOMCL565	NO343_01670	MCAP_RS04335	M1601_RS04555	MSB_RS04500	MNF30_00525	MLC_RS04880	MSC_1064
ORTHOMCL566	NO343_01680	MCAP_RS04345	M1601_RS04565	MSB_RS04510	MNF30_00515	MLC_RS04890	MSC_1066
ORTHOMCL567	NO343_01685	MCAP_RS04350	M1601_RS04570	MSB_RS04515	MNF30_00510	MLC_RS04895	MSC_1067
ORTHOMCL568	NO343_01690	MCAP_RS04355	M1601_RS04575	MSB_RS04520	MNF30_00505	MLC_RS04900	MSC_1068
ORTHOMCL569	NO343_02120;NO343_04115	MCAP_RS02825	M1601_RS04610	--	MNF30_03315	MLC_RS01120;MLC_RS01590	--
ORTHOMCL570	NO343_04300	MCAP_RS04605	M1601_RS04815	MSB_RS04745	MNF30_02895	MLC_RS02325	MSC_0464
ORTHOMCL571	NO343_04305	MCAP_RS04610	M1601_RS04820	MSB_RS04750	MNF30_02900	MLC_RS02320	MSC_0463
ORTHOMCL572	NO343_03230	MCAP_RS04750	M1601_RS04945	MSB_RS04920	MNF30_03665	MLC_RS01650;MLC_RS01655	--
ORTHOMCL573	NO343_01855	MCAP_RS00155	M1601_RS04990	MSB_RS00160	MNF30_00395	MLC_RS05525	MSC_0023
ORTHOMCL574	NO343_02340	MCAP_RS04730	M1601_RS05005	MSB_RS04900	MNF30_01105	MLC_RS05605	MSC_0882
ORTHOMCL575	NO343_02500	MCAP_RS00615	M1601_RS05010	MSB_RS04905	MNF30_04440	MLC_RS00570	MSC_0111
ORTHOMCL576	NO343_04750	MCAP_RS04820	M1601_RS05075	MSB_RS04985	MNF30_03485	MLC_RS05625	MSC_0373
ORTHOMCL577	NO343_00280	MCAP_RS04835	M1601_RS05080	MSB_RS04935	MNF30_01850	MLC_RS05595	MSC_0695
ORTHOMCL578	NO343_00315	MCAP_RS04840	M1601_RS05085	MSB_RS04940	MNF30_01810	MLC_RS05600	MSC_0705
ORTHOMCL579	NO343_01475	MCAP_RS04875	M1601_RS05110	MSB_RS04955	MNF30_00160	MLC_RS05530	MSC_0075
ORTHOMCL580	NO343_01555	MCAP_RS05020	M1601_RS05150	MSB_RS00530	--	--	MSC_0061;MSC_0997;MSC_0998
ORTHOMCL581	NO343_01945	MCAP_RS00230	M1601_RS05170;M1601_RS05175	MSB_RS02940	MNF30_00090	MLC_RS00430	--
ORTHOMCL582	NO343_01950	MCAP_RS00235	M1601_RS05180	MSB_RS00405	MNF30_00060	MLC_RS00450	MSC_0087
ORTHOMCL583	NO343_01955	MCAP_RS00240	M1601_RS05190	MSB_RS00410	MNF30_00055	MLC_RS00455	MSC_0088
ORTHOMCL584	NO343_02270	MCAP_RS00380	M1601_RS05230	MSB_RS00585	MNF30_01035	MLC_RS04310	MSC_0897
ORTHOMCL585	NO343_02510	MCAP_RS00625	M1601_RS05240	MSB_RS00815	MNF30_04430	MLC_RS00580	MSC_0113
ORTHOMCL586	NO343_02520	MCAP_RS00635	M1601_RS05260	MSB_RS00825	MNF30_04420	MLC_RS00590	MSC_0114
ORTHOMCL587	NO343_02780	--	M1601_RS05305	MSB_RS01090;MSB_RS01095	MNF30_04145	MLC_RS00915;MLC_RS00920	--
ORTHOMCL588	NO343_03065	MCAP_RS01220	M1601_RS05390	MSB_RS01415	MNF30_03830	MLC_RS05550	MSC_0282
ORTHOMCL589	NO343_03095	MCAP_RS01245	M1601_RS05420	MSB_RS01440	MNF30_03790	MLC_RS01305	MSC_0291
ORTHOMCL590	NO343_00890	MCAP_RS01550	M1601_RS05475	MSB_RS00275	MNF30_01975	MLC_RS03250	MSC_0668
ORTHOMCL591	NO343_03595	MCAP_RS01965	M1601_RS05505	MSB_RS01960	MNF30_02285	MLC_RS02915	MSC_0589
ORTHOMCL592	NO343_03735	MCAP_RS02105	M1601_RS05525	MSB_RS02095	MNF30_02415	MLC_RS02785	MSC_0558
ORTHOMCL593	NO343_03775	MCAP_RS02145	M1601_RS05540	MSB_RS02140	MNF30_02460	MLC_RS02740	MSC_0548
ORTHOMCL594	NO343_03905	MCAP_RS02300	M1601_RS05565	MSB_RS02285	MNF30_02625	MLC_RS02565	MSC_0512
ORTHOMCL595	NO343_04415	MCAP_RS02670	M1601_RS05610	MSB_RS02675	MNF30_03015	MLC_RS02195	MSC_0443
ORTHOMCL596	NO343_04535	MCAP_RS02785	M1601_RS05635	MSB_RS02795	MNF30_03130	MLC_RS02080	MSC_0421
ORTHOMCL597	NO343_04735	MCAP_RS03065	M1601_RS05685	MSB_RS02995	MNF30_03470	MLC_RS01860	MSC_0370
ORTHOMCL598	NO343_00655	MCAP_RS03635	M1601_RS05785	MSB_RS03660	MNF30_01450	MLC_RS03845	MSC_0777
ORTHOMCL599	NO343_01155	MCAP_RS03855	M1601_RS05820	MSB_RS02810	MNF30_03150	MLC_RS02065	MSC_0418
ORTHOMCL600	NO343_01225	MCAP_RS03890	M1601_RS05835	MSB_RS03965	MNF30_00830	MLC_RS04510	MSC_0940
ORTHOMCL601	NO343_01265	MCAP_RS03930	M1601_RS05845;M1601_RS05850	MSB_RS04010	MNF30_00790	MLC_RS04555	--
ORTHOMCL602	NO343_01295	MCAP_RS03965	M1601_RS05860	MSB_RS04050	MNF30_00765	MLC_RS04585	MSC_0932
ORTHOMCL603	NO343_01335	MCAP_RS04005	M1601_RS05870	MSB_RS04105	MNF30_00715	MLC_RS04640	MSC_0923
ORTHOMCL604	NO343_01370	MCAP_RS04040	M1601_RS05875	MSB_RS04140	MNF30_00675	MLC_RS04675	MSC_0912
ORTHOMCL605	NO343_01400	MCAP_RS04070	M1601_RS05895	MSB_RS04170	MNF30_00645	MLC_RS04705	MSC_0906
ORTHOMCL606	NO343_01470	MCAP_RS04140	M1601_RS05915	MSB_RS04240	MNF30_00155	MLC_RS00345	MSC_0077
ORTHOMCL607	NO343_01600	MCAP_RS04265	M1601_RS05940	MSB_RS04420	MNF30_01265	MLC_RS04050	MSC_0833
ORTHOMCL608	NO343_01660	MCAP_RS05025;MCAP_RS05030	M1601_RS05970;M1601_RS05980	--	MNF30_00565	MLC_RS04800	--
ORTHOMCL609	NO343_01665	MCAP_RS04330	M1601_RS05985;M1601_RS05990	--	MNF30_00590	MLC_RS04765	MSC_1063
ORTHOMCL610	NO343_01870	--	M1601_RS00155	MSB_RS00175	MNF30_00410	MLC_RS00090	MSC_0019
ORTHOMCL611	NO343_02255	MCAP_RS00365	M1601_RS00385	MSB_RS00570	MNF30_01020	MLC_RS04325	--
ORTHOMCL612	--	MCAP_RS00490	M1601_RS00510	MSB_RS00680	MNF30_01140	MLC_RS04210	MSC_0872
ORTHOMCL613	NO343_02395	MCAP_RS00510	M1601_RS00530	MSB_RS00700	MNF30_01160	MLC_RS04190	--
ORTHOMCL614	NO343_02455	MCAP_RS00570	M1601_RS00590	MSB_RS00760	MNF30_00930	MLC_RS04415	--
ORTHOMCL615	NO343_02470	MCAP_RS00585	M1601_RS00605	--	MNF30_00945	MLC_RS04400	MSC_0963
ORTHOMCL616	NO343_02515	MCAP_RS00630	M1601_RS00650	MSB_RS00820	MNF30_04425	MLC_RS00585	--
ORTHOMCL617	NO343_02695	--	M1601_RS00820	MSB_RS01010	MNF30_04235	MLC_RS00790	MSC_0177
ORTHOMCL618	NO343_02755	--	M1601_RS00885	MSB_RS01065	MNF30_04175	MLC_RS00870	MSC_0241
ORTHOMCL619	NO343_02760	--	M1601_RS00890	MSB_RS01070	MNF30_04170	MLC_RS00875	MSC_0240
ORTHOMCL620	NO343_02810	MCAP_RS00965	M1601_RS00945	MSB_RS01125	MNF30_04115	MLC_RS00950	--
ORTHOMCL621	NO343_02830	MCAP_RS00985	M1601_RS00965	MSB_RS01145	MNF30_04095	MLC_RS00970	--
ORTHOMCL622	NO343_02845	MCAP_RS01000	M1601_RS00980	MSB_RS01160	MNF30_04080	MLC_RS00985	--
ORTHOMCL623	--	MCAP_RS02870	M1601_RS01000	--	MNF30_02825;MNF30_03375	MLC_RS01185;MLC_RS01525	--
ORTHOMCL624	--	MCAP_RS02865	M1601_RS01005	--	MNF30_03370	MLC_RS01175;MLC_RS01535;MLC_RS01895	--
ORTHOMCL625	--	MCAP_RS02230;MCAP_RS02835	M1601_RS01060	--	MNF30_03325	MLC_RS01130;MLC_RS01580	--
ORTHOMCL626	--	MCAP_RS02235;MCAP_RS02830	M1601_RS01065	--	MNF30_03320	MLC_RS01125;MLC_RS01585	--
ORTHOMCL627	NO343_02915	MCAP_RS01070	M1601_RS01150	--	MNF30_04000	MLC_RS01065	MSC_0247
ORTHOMCL628	NO343_03555	MCAP_RS01925	M1601_RS02075	MSB_RS01920	--	MLC_RS02955	MSC_0598
ORTHOMCL629	NO343_03585	MCAP_RS01955	M1601_RS02105	--	MNF30_02275	MLC_RS02925	MSC_0592
ORTHOMCL630	NO343_03640	MCAP_RS02010	M1601_RS02160	--	MNF30_02330	MLC_RS02870	MSC_0580
ORTHOMCL631	NO343_03700	MCAP_RS02070	M1601_RS02220	MSB_RS02060	MNF30_02380	MLC_RS02820	--
ORTHOMCL632	NO343_04245	MCAP_RS02490	M1601_RS02615	MSB_RS02475	--	MLC_RS02390	MSC_0194
ORTHOMCL633	--	MCAP_RS02495	M1601_RS02620	MSB_RS02480	MNF30_02805	MLC_RS02385	MSC_0477
ORTHOMCL634	NO343_04335	--	M1601_RS02705	MSB_RS02575	MNF30_02930	MLC_RS02290	MSC_0456
ORTHOMCL635	NO343_04400	MCAP_RS04990	M1601_RS02770;M1601_RS05600	MSB_RS02650;MSB_RS02655	--	--	--
ORTHOMCL636	NO343_04405	MCAP_RS02660	M1601_RS02785	--	MNF30_03000;MNF30_03005	MLC_RS02205	--
ORTHOMCL637	NO343_04660	MCAP_RS02990	M1601_RS03040;M1601_RS03050	--	MNF30_03260	--	MSC_0392
ORTHOMCL638	NO343_04680	MCAP_RS03015	M1601_RS03070	MSB_RS02960	MNF30_03395	MLC_RS01955	--
ORTHOMCL639	NO343_04785	MCAP_RS03100	M1601_RS03190	MSB_RS03040	--	MLC_RS03145	MSC_0644
ORTHOMCL640	NO343_04790	MCAP_RS03105	M1601_RS03195	MSB_RS03045	--	MLC_RS03150	MSC_0645
ORTHOMCL641	NO343_00150	MCAP_RS03160	M1601_RS03300	MSB_RS03140	MNF30_01945	MLC_RS03345	--
ORTHOMCL642	--	MCAP_RS03305	M1601_RS03450	MSB_RS03300	MNF30_01805	MLC_RS03485	MSC_0707
ORTHOMCL643	NO343_00400	MCAP_RS04485	M1601_RS03530	MSB_RS04615	MNF30_01725	MLC_RS05240	--
ORTHOMCL644	NO343_00450	MCAP_RS03430	M1601_RS03580	MSB_RS03425	MNF30_01675	MLC_RS03610	--
ORTHOMCL645	NO343_00530	MCAP_RS03510	M1601_RS03660	MSB_RS05235	--	MLC_RS03710	MSC_0754
ORTHOMCL646	--	MCAP_RS03645	M1601_RS03805	MSB_RS03670	MNF30_01440	MLC_RS03865	MSC_0779
ORTHOMCL647	NO343_00665	MCAP_RS03650	M1601_RS03810	MSB_RS03680	--	--	MSC_0782;MSC_0798
ORTHOMCL648	NO343_01130	MCAP_RS03830	M1601_RS04000	--	MNF30_01190	MLC_RS04135	MSC_0848
ORTHOMCL649	NO343_01135	MCAP_RS03835	M1601_RS04005	--	MNF30_01185	MLC_RS04140	MSC_0849
ORTHOMCL650	NO343_01140	MCAP_RS03840	M1601_RS04010	--	MNF30_01180	MLC_RS04145	MSC_0850
ORTHOMCL651	NO343_01250	MCAP_RS03915	M1601_RS04085	MSB_RS03990	MNF30_00800	MLC_RS04545	--
ORTHOMCL652	NO343_01260	MCAP_RS03925	M1601_RS04100	MSB_RS04005	MNF30_00795	MLC_RS04550	--
ORTHOMCL653	NO343_01270	MCAP_RS03935	M1601_RS04110	MSB_RS04015	MNF30_00785	MLC_RS04560	--
ORTHOMCL654	NO343_01310	MCAP_RS03980	M1601_RS04150	MSB_RS04065	MNF30_00740	MLC_RS04615	--
ORTHOMCL655	NO343_01380	--	M1601_RS04225	MSB_RS04150	MNF30_00665	MLC_RS04685	MSC_0910
ORTHOMCL656	NO343_01620	MCAP_RS04285	M1601_RS04490	--	MNF30_04260	MLC_RS00765	MSC_0165
ORTHOMCL657	NO343_01985;NO343_02000	--	M1601_RS04995;M1601_RS05195	--	MNF30_00015;MNF30_00030	--	--
ORTHOMCL658	NO343_03185	MCAP_RS04745	M1601_RS05015	MSB_RS04915	--	MLC_RS05545	MSC_0308
ORTHOMCL659	NO343_02815	MCAP_RS00970	M1601_RS05350	MSB_RS01130	MNF30_04110	MLC_RS00955	--
ORTHOMCL660	NO343_04485	MCAP_RS02735	M1601_RS05630	MSB_RS02745	MNF30_03080	MLC_RS02130	--
ORTHOMCL661	NO343_04610	--	M1601_RS05655	MSB_RS02870	MNF30_03210	MLC_RS02005	MSC_0402
ORTHOMCL662	NO343_04795	MCAP_RS03110	M1601_RS05715	MSB_RS03050	--	MLC_RS03155	MSC_0646
ORTHOMCL663	--	--	M1601_RS05730	MSB_RS03070;MSB_RS05220	MNF30_02020	MLC_RS05590	MSC_0652
ORTHOMCL664	NO343_00100	MCAP_RS03125	M1601_RS05735	--	MNF30_02025	MLC_RS05585	MSC_0651
ORTHOMCL665	NO343_00145	MCAP_RS03155	M1601_RS05755	MSB_RS03135	MNF30_01950	MLC_RS03340	--
ORTHOMCL666	NO343_00170	MCAP_RS05010;MCAP_RS05015	M1601_RS05775	MSB_RS03160	--	--	MSC_0390
ORTHOMCL667	NO343_00670	MCAP_RS03655	M1601_RS05795	MSB_RS03685	--	--	MSC_0784;MSC_0800
ORTHOMCL668	NO343_01585	MCAP_RS04250	M1601_RS05930	MSB_RS04405	MNF30_01250	MLC_RS04065	--
ORTHOMCL669	NO343_01905	MCAP_RS00190	--	MSB_RS00365	MNF30_00435;MNF30_00440	MLC_RS00065	--
ORTHOMCL670	NO343_01960	MCAP_RS00245	--	MSB_RS00415	MNF30_00050	MLC_RS00460	MSC_0089
ORTHOMCL671	NO343_02905	MCAP_RS01055	--	MSB_RS01220	MNF30_04025	MLC_RS01040	MSC_0217
ORTHOMCL672	NO343_02950	MCAP_RS01100	--	MSB_RS01290	MNF30_03945	MLC_RS01460	MSC_0258
ORTHOMCL673	NO343_02965	MCAP_RS01115	--	MSB_RS01305	MNF30_03930	MLC_RS01445	MSC_0261
ORTHOMCL674	NO343_03015	MCAP_RS01165	--	MSB_RS01355	MNF30_03880	MLC_RS01390	MSC_0271
ORTHOMCL675	NO343_03060	MCAP_RS01215	--	MSB_RS01410	MNF30_03835	MLC_RS01340	MSC_0281
ORTHOMCL676	NO343_03150	MCAP_RS01300	--	MSB_RS01495	MNF30_03740	MLC_RS01255	MSC_0301
ORTHOMCL677	NO343_00905;NO343_02130;NO343_04125	MCAP_RS01565	--	--	MNF30_03435	MLC_RS01890	--
ORTHOMCL678	NO343_03770	MCAP_RS02140	--	MSB_RS02135	MNF30_02455	MLC_RS02745	MSC_0549
ORTHOMCL679	NO343_03780	MCAP_RS02150	--	MSB_RS02145	MNF30_02465	MLC_RS02735	MSC_0547
ORTHOMCL680	NO343_04440	MCAP_RS02695	--	MSB_RS02700	MNF30_03040	MLC_RS02170	MSC_0438
ORTHOMCL681	NO343_00295	MCAP_RS03280	--	MSB_RS03265	MNF30_01835	MLC_RS03455	MSC_0701
ORTHOMCL682	NO343_00305	MCAP_RS03290	--	MSB_RS03275	MNF30_01825	MLC_RS03465	MSC_0703
ORTHOMCL683	NO343_00525	MCAP_RS03505	--	MSB_RS03500	MNF30_01600	MLC_RS03685	MSC_0747
ORTHOMCL684	NO343_00650	MCAP_RS03630	--	MSB_RS03650	MNF30_01460	MLC_RS03835	MSC_0775
ORTHOMCL685	NO343_00950	MCAP_RS03700	--	--	MNF30_01390	MLC_RS03910	MSC_0810;MSC_0813
ORTHOMCL686	NO343_00975	MCAP_RS03710	--	MSB_RS03735	MNF30_01370	MLC_RS03935	MSC_0820
ORTHOMCL687	NO343_01275	MCAP_RS03940	--	MSB_RS04025	MNF30_00775	MLC_RS04565;MLC_RS04570	--
ORTHOMCL688	NO343_01280	MCAP_RS03945	--	MSB_RS04030	MNF30_00770	MLC_RS04575;MLC_RS05635	--
ORTHOMCL689	NO343_01345	MCAP_RS04015	--	MSB_RS04115	MNF30_00705	MLC_RS04650	MSC_0919
ORTHOMCL690	NO343_01395	MCAP_RS04065	--	MSB_RS04165	MNF30_00650	MLC_RS04700	MSC_0907
ORTHOMCL691	NO343_01465	MCAP_RS04135	--	MSB_RS04235	MNF30_00150	MLC_RS00350	MSC_0078
ORTHOMCL692	NO343_01610	MCAP_RS04275	--	MSB_RS04430	MNF30_01275	MLC_RS04040	MSC_0831
ORTHOMCL693	NO343_01675	MCAP_RS04340	--	MSB_RS04505	MNF30_00520	MLC_RS04885	MSC_1065
ORTHOMCL694	--	--	--	MSB_RS01570;MSB_RS01580;MSB_RS01590	MNF30_00550	MLC_RS04815	MSC_0568
ORTHOMCL695	NO343_02535	MCAP_RS00650	M1601_RS00670	MSB_RS00850	--	--	MSC_0129
ORTHOMCL696	NO343_02745	MCAP_RS04400	M1601_RS00865;M1601_RS00875	--	MNF30_04190	--	--
ORTHOMCL697	NO343_02765	--	M1601_RS00895	MSB_RS01075	MNF30_04160	MLC_RS00900	--
ORTHOMCL698	NO343_02770	--	M1601_RS00900	MSB_RS01080	MNF30_04155	MLC_RS00905	--
ORTHOMCL699	NO343_02785	--	M1601_RS00915	MSB_RS01100	MNF30_04140	MLC_RS00925	--
ORTHOMCL700	--	MCAP_RS02875	M1601_RS00995	--	MNF30_03380	MLC_RS01190;MLC_RS01520	--
ORTHOMCL701	--	MCAP_RS02845	M1601_RS01050	--	MNF30_03350	MLC_RS04925;MLC_RS04945	--
ORTHOMCL702	--	MCAP_RS02840	M1601_RS01055	--	MNF30_03345	MLC_RS01150;MLC_RS01560	--
ORTHOMCL703	--	--	M1601_RS01135	MSB_RS01230	MNF30_04015	MLC_RS01050	MSC_0215
ORTHOMCL704	NO343_00015;NO343_00785	MCAP_RS01435	M1601_RS01490	MSB_RS05050	--	--	--
ORTHOMCL705	NO343_00735	MCAP_RS01395	M1601_RS01510	MSB_RS00280	--	--	MSC_0203
ORTHOMCL706	NO343_00030	MCAP_RS01575	M1601_RS01545	MSB_RS00285	--	MLC_RS03280	--
ORTHOMCL707	NO343_00865	MCAP_RS01530	M1601_RS01630	MSB_RS00255	--	--	MSC_0191
ORTHOMCL708	NO343_03465	MCAP_RS01835	M1601_RS01985	--	MNF30_02155	MLC_RS03045	--
ORTHOMCL709	NO343_03810	MCAP_RS02180;MCAP_RS02185	M1601_RS02330	MSB_RS02180	--	--	--
ORTHOMCL710	NO343_04345	MCAP_RS02595	M1601_RS02715	--	MNF30_02935	MLC_RS02285	--
ORTHOMCL711	NO343_04640	MCAP_RS02965	M1601_RS03020	MSB_RS02920	--	--	MSC_0396
ORTHOMCL712	NO343_00140	MCAP_RS03120	M1601_RS03210	MSB_RS03130	--	--	MSC_0676
ORTHOMCL713	NO343_00105	MCAP_RS03130	M1601_RS03260	--	MNF30_01990	MLC_RS03210	--
ORTHOMCL714	NO343_04655	MCAP_RS04800	M1601_RS04955	MSB_RS02935	--	--	MSC_0393
ORTHOMCL715	NO343_00850	MCAP_RS04590	M1601_RS05030	MSB_RS05130	--	--	MSC_0197
ORTHOMCL716	NO343_00730;NO343_02010	MCAP_RS01595	M1601_RS05140	MSB_RS00445	--	--	--
ORTHOMCL717	NO343_02005	--	M1601_RS05215	MSB_RS00440	MNF30_00010	--	MSC_0092
ORTHOMCL718	NO343_02790	--	M1601_RS05315	MSB_RS01105	MNF30_04135	MLC_RS00930	--
ORTHOMCL719	NO343_02795	--	M1601_RS05325	MSB_RS01110	MNF30_04130	MLC_RS00935	--
ORTHOMCL720	--	MCAP_RS02850	M1601_RS05365	--	MNF30_03355	MLC_RS01160;MLC_RS01550	--
ORTHOMCL721	--	--	M1601_RS05400	--	MNF30_03820;MNF30_03825	MLC_RS01330	MSC_0285
ORTHOMCL722	NO343_03850	MCAP_RS02245	M1601_RS05555	--	MNF30_02555	MLC_RS02645	--
ORTHOMCL723	NO343_04340	MCAP_RS02590	M1601_RS05580	--	MNF30_02940	MLC_RS02280	--
ORTHOMCL724	NO343_04730	MCAP_RS03060	M1601_RS05680	--	MNF30_03465	MLC_RS05565	--
ORTHOMCL725	NO343_01290	MCAP_RS03960	M1601_RS05855	MSB_RS04045	--	--	MSC_0933
ORTHOMCL726	NO343_02105;NO343_04105	MCAP_RS00860	--	MSB_RS00220	--	--	MSC_0208
ORTHOMCL727	NO343_02800	MCAP_RS00955	--	MSB_RS01115	MNF30_04125	MLC_RS00940	--
ORTHOMCL728	NO343_02805	MCAP_RS00960	--	MSB_RS01120	MNF30_04120	MLC_RS00945	--
ORTHOMCL729	NO343_00805	MCAP_RS01455	--	--	MNF30_03295	MLC_RS01110;MLC_RS01600	--
ORTHOMCL730	NO343_03375	MCAP_RS01745	--	--	MNF30_01230	MLC_RS04085	MSC_0838
ORTHOMCL731	--	MCAP_RS02805	--	MSB_RS03675	MNF30_01435	MLC_RS03870	MSC_0780
ORTHOMCL732	--	MCAP_RS02880	--	--	MNF30_02810;MNF30_03385	MLC_RS01195;MLC_RS01515	--
ORTHOMCL733	NO343_04600	MCAP_RS02935	--	MSB_RS02865	MNF30_03205	MLC_RS02010	--
ORTHOMCL734	NO343_04725	MCAP_RS03055	--	--	MNF30_03460	MLC_RS01870	MSC_0368
ORTHOMCL735	NO343_00555	MCAP_RS04845	--	--	MNF30_01555	MLC_RS05680	MSC_0756
ORTHOMCL736	NO343_00640	MCAP_RS04855	--	--	MNF30_01470	MLC_RS05485	MSC_0773
ORTHOMCL737	NO343_00900	MCAP_RS04965	--	MSB_RS05125	--	--	MSC_0205;MSC_0206
ORTHOMCL738	NO343_01540	--	--	MSB_RS04310	MNF30_00225	MLC_RS00275	MSC_0064
ORTHOMCL739	--	--	--	MSB_RS04465	MNF30_00600	MLC_RS04755	MSC_1021;MSC_1046
ORTHOMCL740	NO343_01775	--	--	MSB_RS00085	MNF30_00325	MLC_RS05355	MSC_0036
ORTHOMCL741	--	--	--	MSB_RS04960	MNF30_00595	MLC_RS05615	MSC_1022;MSC_1047
ORTHOMCL742	NO343_02015	MCAP_RS00280	M1601_RS00295	MSB_RS00450	--	--	--
ORTHOMCL743	NO343_02225	MCAP_RS00335	M1601_RS00355	MSB_RS00510	--	--	--
ORTHOMCL744	NO343_02355	MCAP_RS00465	M1601_RS00485	--	--	MLC_RS04230	--
ORTHOMCL745	NO343_03140	MCAP_RS01290	M1601_RS01380	MSB_RS01485	--	--	--
ORTHOMCL746	NO343_00740	MCAP_RS01400	M1601_RS01450	MSB_RS00335	--	--	--
ORTHOMCL747	NO343_04035	MCAP_RS00930	M1601_RS01475	MSB_RS00315	--	--	--
ORTHOMCL748	NO343_00775	MCAP_RS01425	M1601_RS01480	MSB_RS00310	--	--	--
ORTHOMCL749	NO343_00020;NO343_00790	MCAP_RS01440	M1601_RS01500	--	--	--	--
ORTHOMCL750	NO343_00810	MCAP_RS01460	M1601_RS01535	--	--	MLC_RS03275	--
ORTHOMCL751	NO343_00815	MCAP_RS01465	M1601_RS01540	--	--	MLC_RS03270	--
ORTHOMCL752	NO343_00835	MCAP_RS01490	M1601_RS01550	--	--	--	MSC_0201
ORTHOMCL753	NO343_00840	MCAP_RS01495	M1601_RS01555	--	--	--	MSC_0200
ORTHOMCL754	NO343_00820	MCAP_RS01475	M1601_RS01565	--	--	MLC_RS05015	--
ORTHOMCL755	NO343_03205	MCAP_RS01355	M1601_RS01680	MSB_RS01550	--	--	--
ORTHOMCL756	NO343_03390	--	M1601_RS01900	MSB_RS05310	--	MLC_RS00255	--
ORTHOMCL757	NO343_03395	--	M1601_RS01905	MSB_RS04325	--	MLC_RS00260	--
ORTHOMCL758	NO343_03460	MCAP_RS01830	M1601_RS01980	MSB_RS01820	--	--	--
ORTHOMCL759	NO343_03655	MCAP_RS02025	M1601_RS02175	MSB_RS02015	--	--	--
ORTHOMCL760	NO343_03920	MCAP_RS02315	M1601_RS02440	MSB_RS02300	--	--	--
ORTHOMCL761	NO343_03925	MCAP_RS02320	M1601_RS02445	MSB_RS02305	--	--	--
ORTHOMCL762	NO343_03930	MCAP_RS02325	M1601_RS02450	MSB_RS02310	--	--	--
ORTHOMCL763	--	--	M1601_RS03175	--	MNF30_03510	MLC_RS01810	MSC_0360
ORTHOMCL764	NO343_04815	--	M1601_RS03245	--	MNF30_02030	MLC_RS03175	--
ORTHOMCL765	NO343_00120	MCAP_RS03145	M1601_RS03275	MSB_RS03105	--	--	--
ORTHOMCL766	NO343_00945	--	M1601_RS03850	--	MNF30_01380	MLC_RS03930	--
ORTHOMCL767	NO343_00055	MCAP_RS03825	M1601_RS03990	MSB_RS03855	--	--	--
ORTHOMCL768	NO343_01560	MCAP_RS04225	M1601_RS04430	--	--	--	MSC_0054
ORTHOMCL769	NO343_01615	MCAP_RS04280	M1601_RS04485	MSB_RS05325	--	--	--
ORTHOMCL770	--	--	M1601_RS04980	--	MNF30_00555	MLC_RS05490;MLC_RS05515	--
ORTHOMCL771	NO343_00780	MCAP_RS01430	M1601_RS05425	MSB_RS00305	--	--	--
ORTHOMCL772	NO343_00825	MCAP_RS01480	M1601_RS05435	--	--	MLC_RS03260	--
ORTHOMCL773	NO343_03645	MCAP_RS02015	M1601_RS05510	MSB_RS02005	--	--	--
ORTHOMCL774	NO343_04475	MCAP_RS02730	M1601_RS05615	--	--	MLC_RS02135	--
ORTHOMCL775	NO343_00125	MCAP_RS03150	M1601_RS05740	MSB_RS03110	--	--	--
ORTHOMCL776	NO343_01410	MCAP_RS04080	M1601_RS05905	MSB_RS04180	--	--	--
ORTHOMCL777	NO343_02045;NO343_04040	MCAP_RS00925	--	--	--	--	MSC_0199
ORTHOMCL778	NO343_02920	MCAP_RS01065	--	--	MNF30_04005	MLC_RS01060	--
ORTHOMCL779	NO343_00920	MCAP_RS01585	--	MSB_RS05120	--	--	MSC_0209
ORTHOMCL780	--	MCAP_RS02795	--	--	MNF30_03265	MLC_RS01075;MLC_RS01620	--
ORTHOMCL781	--	MCAP_RS02820	--	--	MNF30_03290	MLC_RS01105;MLC_RS01605	--
ORTHOMCL782	NO343_01575	MCAP_RS04240	--	--	MNF30_00250	MLC_RS00240	--
ORTHOMCL783	--	MCAP_RS04415	--	--	MNF30_03270	MLC_RS01080;MLC_RS01615	--
ORTHOMCL784	--	MCAP_RS04770	--	--	MNF30_02540;MNF30_02545	MLC_RS02660	--
ORTHOMCL785	--	--	--	MSB_RS00095	MNF30_00335	MLC_RS00165	MSC_0034
ORTHOMCL786	--	--	--	MSB_RS00090	MNF30_00330	MLC_RS00170	MSC_0035
ORTHOMCL787	--	--	--	--	MNF30_04455	MLC_RS00550	MSC_0108;MSC_0993
ORTHOMCL788	--	--	--	--	MNF30_04450	MLC_RS00560	MSC_0109;MSC_0988
ORTHOMCL789	NO343_02775	--	--	MSB_RS01085	MNF30_04150	MLC_RS00910	--
ORTHOMCL790	--	--	--	MSB_RS05140	MNF30_03995	MLC_RS01070	MSC_0574
ORTHOMCL791	--	--	--	MSB_RS01255	MNF30_03975	MLC_RS01495	MSC_0251
ORTHOMCL792	--	--	--	MSB_RS01250	MNF30_03985	MLC_RS01500	MSC_0250
ORTHOMCL793	--	--	--	MSB_RS01245	MNF30_03990	MLC_RS01505	MSC_0248
ORTHOMCL794	--	--	--	MSB_RS02805	MNF30_03145	MLC_RS02070	MSC_0419
ORTHOMCL795	--	--	--	--	MNF30_02000	MLC_RS03195	MSC_0656;MSC_0658
ORTHOMCL796	--	--	--	MSB_RS03505	MNF30_01595	MLC_RS03690	MSC_0748
ORTHOMCL797	--	--	--	MSB_RS03510	MNF30_01590	MLC_RS03695	MSC_0749
ORTHOMCL798	--	--	--	MSB_RS03515	MNF30_01585	MLC_RS03700	MSC_0750
ORTHOMCL799	--	--	--	MSB_RS03520	MNF30_01580	MLC_RS03705	MSC_0752
ORTHOMCL800	--	--	--	MSB_RS03655	MNF30_01455	MLC_RS03840	MSC_0776
ORTHOMCL801	--	--	--	MSB_RS04380	MNF30_01225	MLC_RS04100	MSC_0839
ORTHOMCL802	--	--	--	MSB_RS04375	MNF30_01220	MLC_RS04105	MSC_0840
ORTHOMCL803	--	--	--	MSB_RS04370	MNF30_01215	MLC_RS04110	MSC_0841
ORTHOMCL804	--	--	--	MSB_RS04365	MNF30_01210	MLC_RS04115	MSC_0842
ORTHOMCL805	--	--	--	MSB_RS04360	MNF30_01205	MLC_RS04120	MSC_0845
ORTHOMCL806	--	--	--	MSB_RS04355	MNF30_01200	MLC_RS04125	MSC_0846
ORTHOMCL807	--	--	--	MSB_RS04350	MNF30_01195	MLC_RS04130	MSC_0847
ORTHOMCL808	--	--	--	--	MNF30_00990	MLC_RS04365	MSC_0971;MSC_0978
ORTHOMCL809	NO343_01185	--	--	--	MNF30_00875	MLC_RS04465	MSC_0948
ORTHOMCL810	--	--	--	--	MNF30_00625	MLC_RS04725	MSC_1016;MSC_1041
ORTHOMCL811	--	--	--	MSB_RS02255	MNF30_02595	MLC_RS05005	MSC_0522
ORTHOMCL812	--	--	--	--	MNF30_00575	MLC_RS05320	MSC_1028;MSC_1053
ORTHOMCL813	NO343_01125	--	--	MSB_RS03870	--	MLC_RS05425	MSC_0192
ORTHOMCL814	NO343_01975	--	M1601_RS00245	--	MNF30_00035	--	--
ORTHOMCL815	NO343_00745	MCAP_RS01405	M1601_RS01455	--	--	--	--
ORTHOMCL816	--	--	M1601_RS01590	MSB_RS04895	--	MLC_RS03295	--
ORTHOMCL817	--	--	M1601_RS01595	MSB_RS00295	--	MLC_RS03290	--
ORTHOMCL818	--	--	M1601_RS01625	--	--	MLC_RS03220	MSC_0664
ORTHOMCL819	NO343_00895	MCAP_RS01555	M1601_RS01850	--	--	--	--
ORTHOMCL820	NO343_00090	--	M1601_RS03005	MSB_RS04545	--	--	--
ORTHOMCL821	NO343_00965	MCAP_RS03705	M1601_RS03865	--	--	--	--
ORTHOMCL822	--	--	M1601_RS04840	MSB_RS05215	--	--	MSC_0654
ORTHOMCL823	--	--	M1601_RS05065	MSB_RS04975	--	--	MSC_0401
ORTHOMCL824	NO343_01990	--	M1601_RS05205	--	MNF30_00025	--	--
ORTHOMCL825	--	--	M1601_RS05450	--	--	MLC_RS05010	MSC_0190
ORTHOMCL826	--	--	M1601_RS05480	--	--	MLC_RS00850	MSC_0186
ORTHOMCL827	--	--	M1601_RS05690	MSB_RS03065	--	--	MSC_0649
ORTHOMCL828	--	--	M1601_RS05780	MSB_RS05245	--	--	MSC_0755
ORTHOMCL829	--	--	M1601_RS05810	MSB_RS05285	--	--	MSC_0171
ORTHOMCL830	--	--	M1601_RS05965	--	--	--	MSC_1027;MSC_1052
ORTHOMCL831	NO343_02160;NO343_04145	MCAP_RS00840	--	--	--	--	--
ORTHOMCL832	NO343_02155;NO343_04140	MCAP_RS00845	--	--	--	--	--
ORTHOMCL833	NO343_02100;NO343_04100	MCAP_RS00865	--	--	--	--	--
ORTHOMCL834	NO343_02075;NO343_04070	MCAP_RS00885	--	--	--	--	--
ORTHOMCL835	NO343_02055;NO343_04050	MCAP_RS00905	--	--	--	--	--
ORTHOMCL836	NO343_04000	MCAP_RS00945	--	--	--	--	MSC_0663
ORTHOMCL837	NO343_00725	MCAP_RS01385	--	MSB_RS00360	--	--	--
ORTHOMCL838	NO343_00795	MCAP_RS01445	--	--	--	MLC_RS03265	--
ORTHOMCL839	NO343_00910	MCAP_RS01570	--	MSB_RS00245	--	--	--
ORTHOMCL840	NO343_00925	MCAP_RS01590	--	MSB_RS00210	--	--	--
ORTHOMCL841	NO343_00935	MCAP_RS01600	--	MSB_RS00205	--	--	--
ORTHOMCL842	--	MCAP_RS02225	--	--	MNF30_02535	MLC_RS02665	--
ORTHOMCL843	--	MCAP_RS02855	--	--	MNF30_03360	MLC_RS01165	--
ORTHOMCL844	NO343_01285	MCAP_RS03950	--	MSB_RS04035	--	--	--
ORTHOMCL845	NO343_02030;NO343_04020	MCAP_RS04395	--	--	--	--	--
ORTHOMCL846	NO343_02070;NO343_04065	MCAP_RS04565	--	--	--	--	--
ORTHOMCL847	NO343_02085;NO343_04080	MCAP_RS04735	--	--	--	--	--
ORTHOMCL848	NO343_00760	MCAP_RS04755	--	MSB_RS04965	--	--	--
ORTHOMCL849	NO343_00635	MCAP_RS04850	--	MSB_RS05265	--	--	--
ORTHOMCL850	--	--	--	MSB_RS05110	MNF30_00340	MLC_RS00160	--
ORTHOMCL851	--	--	--	--	MNF30_00265	MLC_RS00230	MSC_0050
ORTHOMCL852	NO343_02165	--	--	--	MNF30_00005	MLC_RS00490	--
ORTHOMCL853	--	--	--	MSB_RS00840	--	MLC_RS00605	MSC_0117
ORTHOMCL854	--	--	--	MSB_RS00845	--	MLC_RS00610	MSC_0118
ORTHOMCL855	--	--	--	--	MNF30_04350	MLC_RS00675	MSC_0146
ORTHOMCL856	--	--	--	MSB_RS01050	MNF30_04185	MLC_RS00855	--
ORTHOMCL857	NO343_02750	--	--	--	--	MLC_RS00860	MSC_0243
ORTHOMCL858	--	--	--	MSB_RS00325	MNF30_03280	MLC_RS01090	--
ORTHOMCL859	--	--	--	--	MNF30_03305	MLC_RS01115;MLC_RS01595	--
ORTHOMCL860	--	--	--	--	MNF30_03330	MLC_RS01135;MLC_RS01575	--
ORTHOMCL861	--	--	--	--	MNF30_03335	MLC_RS01140;MLC_RS01570	--
ORTHOMCL862	--	--	--	--	MNF30_03340	MLC_RS01145;MLC_RS01565	--
ORTHOMCL863	--	--	--	MSB_RS02220	MNF30_02565	MLC_RS02635	--
ORTHOMCL864	--	--	--	--	MNF30_02500	MLC_RS02700	MSC_0540
ORTHOMCL865	--	--	--	MSB_RS04395	MNF30_01240	MLC_RS04075	--
ORTHOMCL866	--	--	--	--	MNF30_00985	MLC_RS04370	MSC_0984
ORTHOMCL867	--	--	--	MSB_RS04490	MNF30_00545	MLC_RS04865	--
ORTHOMCL868	--	--	--	--	MNF30_03450	MLC_RS05155	MSC_0378
ORTHOMCL869	--	--	--	--	MNF30_03670	MLC_RS05495	MSC_0318
ORTHOMCL870	--	--	--	--	MNF30_00535	MLC_RS05620	MSC_1058
ORTHOMCL871	NO343_02125;NO343_04120	--	--	--	MNF30_03310	--	--
ORTHOMCL872	NO343_02170	--	--	MSB_RS00455	MNF30_04515	--	--
ORTHOMCL873	NO343_04005	--	--	MSB_RS02740	--	--	MSC_0431
ORTHOMCL874	NO343_04770	--	--	MSB_RS03025	--	--	MSC_0640
ORTHOMCL875	NO343_04775	--	--	MSB_RS03030	--	--	MSC_0642
ORTHOMCL876	NO343_00130	--	--	MSB_RS03120	--	--	MSC_0119
ORTHOMCL877	--	--	--	MSB_RS05290	--	--	MSC_1030;MSC_1055
ORTHOMCL878	--	--	--	--	--	--	MSC_0972;MSC_0979;MSC_0986
ORTHOMCL879	--	--	--	--	--	--	MSC_0973;MSC_0980;MSC_0987
ORTHOMCL880	--	--	M1601_RS00270	MSB_RS00435	--	--	--
ORTHOMCL881	--	--	M1601_RS00870	--	MNF30_04195	--	--
ORTHOMCL882	--	--	M1601_RS01435	MSB_RS00350	--	--	--
ORTHOMCL883	--	--	M1601_RS01445	MSB_RS00340	--	--	--
ORTHOMCL884	--	--	M1601_RS01470	MSB_RS00320	--	--	--
ORTHOMCL885	NO343_00035	--	M1601_RS01505	--	--	--	--
ORTHOMCL886	--	--	M1601_RS01515	--	--	MLC_RS05435	--
ORTHOMCL887	--	--	M1601_RS01575	--	--	MLC_RS03315	--
ORTHOMCL888	--	--	M1601_RS01580	--	--	MLC_RS03310	--
ORTHOMCL889	--	--	M1601_RS01585	--	--	MLC_RS03300	--
ORTHOMCL890	--	--	M1601_RS01640	--	--	MLC_RS03230	--
ORTHOMCL891	NO343_03210	--	M1601_RS01685	--	--	--	--
ORTHOMCL892	--	MCAP_RS04805	M1601_RS04960	--	--	--	--
ORTHOMCL893	--	--	M1601_RS05020	--	--	--	MSC_0198
ORTHOMCL894	--	--	M1601_RS05035	--	--	--	MSC_0195
ORTHOMCL895	--	--	M1601_RS05220	--	--	--	MSC_0094
ORTHOMCL896	--	--	M1601_RS05270	--	--	--	MSC_0513
ORTHOMCL897	--	--	M1601_RS05395	--	--	--	MSC_0283
ORTHOMCL898	--	--	M1601_RS05415	--	--	--	MSC_0288
ORTHOMCL899	--	--	M1601_RS05460	--	--	--	MSC_0665
ORTHOMCL900	--	MCAP_RS04955	M1601_RS05490	--	--	--	--
ORTHOMCL901	--	--	M1601_RS05495	--	--	--	MSC_0590
ORTHOMCL902	--	--	M1601_RS05560	MSB_RS05100	--	--	--
ORTHOMCL903	NO343_04480	--	M1601_RS05620	--	--	--	--
ORTHOMCL904	NO343_04665	--	M1601_RS05665	--	--	--	--
ORTHOMCL905	NO343_04670	--	M1601_RS05670	--	--	--	--
ORTHOMCL906	--	--	M1601_RS05825	MSB_RS05095	--	--	--
ORTHOMCL907	--	MCAP_RS00260	--	--	--	MLC_RS00475	--
ORTHOMCL908	--	MCAP_RS00265	--	--	--	MLC_RS00480	--
ORTHOMCL909	--	MCAP_RS00270	--	--	--	MLC_RS00485	--
ORTHOMCL910	NO343_02350	MCAP_RS00460	--	--	--	--	--
ORTHOMCL911	NO343_02360	MCAP_RS00470	--	--	--	--	--
ORTHOMCL912	NO343_04135	MCAP_RS00850	--	--	--	--	--
ORTHOMCL913	NO343_04130	MCAP_RS00855	--	--	--	--	--
ORTHOMCL914	NO343_02095	MCAP_RS00870	--	--	--	--	--
ORTHOMCL915	NO343_04055	MCAP_RS00900	--	--	--	--	--
ORTHOMCL916	NO343_04855	MCAP_RS00915	--	--	--	--	--
ORTHOMCL917	NO343_04860	MCAP_RS00920	--	--	--	--	--
ORTHOMCL918	NO343_02035	MCAP_RS00935	--	--	--	--	--
ORTHOMCL919	NO343_00765	MCAP_RS01415	--	--	--	--	--
ORTHOMCL920	NO343_00770	MCAP_RS01420	--	--	--	--	--
ORTHOMCL921	NO343_00800	MCAP_RS01450	--	--	--	--	--
ORTHOMCL922	NO343_00870	MCAP_RS01535	--	--	--	--	--
ORTHOMCL923	NO343_00915	MCAP_RS01580	--	--	--	--	--
ORTHOMCL924	NO343_03815	MCAP_RS02190	--	--	--	--	--
ORTHOMCL925	NO343_00705	MCAP_RS03690	--	--	--	--	--
ORTHOMCL926	NO343_01255	MCAP_RS03920	--	--	--	--	--
ORTHOMCL927	NO343_00750	MCAP_RS04405	--	--	--	--	--
ORTHOMCL928	--	--	--	--	MNF30_00425	MLC_RS00075	--
ORTHOMCL929	--	--	--	--	MNF30_00105	MLC_RS00415	--
ORTHOMCL930	--	--	--	--	MNF30_00095	MLC_RS00425	--
ORTHOMCL931	--	--	--	--	MNF30_00085	MLC_RS00435	--
ORTHOMCL932	--	--	--	--	MNF30_00075	MLC_RS00440	--
ORTHOMCL933	--	--	--	--	MNF30_00065	MLC_RS00445	--
ORTHOMCL934	--	--	--	--	--	MLC_RS00785	MSC_0176
ORTHOMCL935	--	--	--	MSB_RS01060	--	MLC_RS00865	--
ORTHOMCL936	--	--	--	--	MNF30_03275	MLC_RS01085	--
ORTHOMCL937	--	--	--	--	--	MLC_RS01180;MLC_RS01530	--
ORTHOMCL938	--	--	--	--	MNF30_03660	MLC_RS01660	--
ORTHOMCL939	--	--	--	--	MNF30_03655	MLC_RS01665	--
ORTHOMCL940	--	--	--	--	MNF30_02835	MLC_RS01900	--
ORTHOMCL941	--	--	--	--	MNF30_03255	MLC_RS01965	--
ORTHOMCL942	--	--	--	--	MNF30_03245	MLC_RS01970	--
ORTHOMCL943	--	--	--	--	MNF30_03215	MLC_RS02000	--
ORTHOMCL944	--	--	--	--	MNF30_02550	MLC_RS02650	--
ORTHOMCL945	--	--	--	--	MNF30_02495	MLC_RS02705	--
ORTHOMCL946	--	--	--	--	MNF30_02005	MLC_RS03190	--
ORTHOMCL947	--	--	--	--	MNF30_01820	MLC_RS03470	--
ORTHOMCL948	--	--	--	--	MNF30_01235	MLC_RS04080	--
ORTHOMCL949	--	--	--	--	MNF30_04180	MLC_RS04095	--
ORTHOMCL950	--	--	--	--	MNF30_00880	MLC_RS04165	--
ORTHOMCL951	--	--	--	--	MNF30_00995	MLC_RS04360	--
ORTHOMCL952	--	--	--	--	MNF30_00805	MLC_RS04535	--
ORTHOMCL953	--	--	--	--	MNF30_00750	MLC_RS04595	--
ORTHOMCL954	--	--	--	--	MNF30_00100	MLC_RS04915	--
ORTHOMCL955	--	--	--	--	--	MLC_RS05060;MLC_RS05285	--
ORTHOMCL956	--	--	--	--	--	MLC_RS05065	MSC_0185
ORTHOMCL957	--	--	--	--	MNF30_00560	MLC_RS05510	--
ORTHOMCL958	--	--	--	--	--	MLC_RS05520	MSC_0124
ORTHOMCL959	--	--	--	--	--	MLC_RS05630	MSC_0193
ORTHOMCL960	--	--	--	MSB_RS05145	--	MLC_RS05645	--
ORTHOMCL961	--	--	--	MSB_RS00290	--	MLC_RS05665	--
ORTHOMCL962	--	--	--	--	MNF30_01940	MLC_RS05670	--
ORTHOMCL963	--	--	--	--	MNF30_00885	MLC_RS05685	--
ORTHOMCL964	NO343_01995	--	--	--	MNF30_00020	--	--
ORTHOMCL965	--	--	--	MSB_RS03725	MNF30_01375	--	--
ORTHOMCL966	--	--	--	--	MNF30_01965	--	MSC_0669
ORTHOMCL967	--	--	--	--	MNF30_03430	--	MSC_0382
ORTHOMCL968	--	--	--	MSB_RS00240	--	--	MSC_0204
ORTHOMCL969	--	--	--	MSB_RS02250	--	--	MSC_0523
ORTHOMCL970	--	--	--	MSB_RS03075	--	--	MSC_0653
ORTHOMCL971	NO343_00135	--	--	MSB_RS03125	--	--	--
ORTHOMCL972	NO343_01115	--	--	MSB_RS03860	--	--	--
ORTHOMCL973	NO343_01120	--	--	MSB_RS03865	--	--	--
ORTHOMCL974	--	--	--	MSB_RS03880	--	--	MSC_0321
ORTHOMCL975	--	--	--	MSB_RS03885	--	--	MSC_0322
ORTHOMCL976	--	--	--	MSB_RS04865	--	--	MSC_1005
ORTHOMCL977	--	--	--	MSB_RS04995	--	--	MSC_0753
ORTHOMCL978	NO343_02690	--	--	MSB_RS05135	--	--	--
ORTHOMCL979	--	--	--	MSB_RS05185	--	--	MSC_0432
ORTHOMCL980	--	--	--	--	--	--	MSC_0126;MSC_0391
ORTHOMCL981	NO343_01100	--	--	--	--	--	MSC_0661
ORTHOMCL982	NO343_00430	--	--	--	--	--	MSC_0728
ORTHOMCL983	--	--	--	--	--	--	MSC_0783;MSC_0799
ORTHOMCL984	--	--	--	--	--	--	MSC_0865;MSC_0878
ORTHOMCL985	--	--	--	--	--	--	MSC_0866;MSC_0879
ORTHOMCL986	--	--	--	--	--	--	MSC_0867;MSC_0880
ORTHOMCL987	NO343_01165	--	--	--	--	--	MSC_0953
ORTHOMCL988	--	--	--	--	--	--	MSC_0970;MSC_0977
ORTHOMCL989	--	--	--	--	--	--	MSC_0974;MSC_0982
ORTHOMCL990	--	--	--	--	--	--	MSC_0975;MSC_0983
ORTHOMCL991	--	--	--	--	--	--	MSC_1012;MSC_1037
ORTHOMCL992	--	--	--	--	--	--	MSC_1014;MSC_1039
ORTHOMCL993	--	--	--	--	--	--	MSC_1023;MSC_1048
ORTHOMCL994	--	--	--	--	--	--	MSC_1024;MSC_1049
ORTHOMCL995	--	--	--	--	--	--	MSC_1029;MSC_1054
ORTHOMCL996	NO343_02090;NO343_04085	--	--	--	--	--	--
ORTHOMCL998	NO343_00005	--	--	--	--	--	--
ORTHOMCL999	NO343_00010	--	--	--	--	--	--
ORTHOMCL1000	NO343_00025	--	--	--	--	--	--
ORTHOMCL1001	NO343_00045	--	--	--	--	--	--
ORTHOMCL1002	NO343_00060	--	--	--	--	--	--
ORTHOMCL1003	NO343_00065	--	--	--	--	--	--
ORTHOMCL1004	NO343_00070	--	--	--	--	--	--
ORTHOMCL1005	NO343_00075	--	--	--	--	--	--
ORTHOMCL1006	NO343_00080	--	--	--	--	--	--
ORTHOMCL1007	NO343_00085	--	--	--	--	--	--
ORTHOMCL1008	NO343_00095	--	--	--	--	--	--
ORTHOMCL1009	NO343_00710	--	--	--	--	--	--
ORTHOMCL1010	NO343_00715	--	--	--	--	--	--
ORTHOMCL1011	NO343_00720	--	--	--	--	--	--
ORTHOMCL1012	NO343_00755	--	--	--	--	--	--
ORTHOMCL1013	NO343_00845	--	--	--	--	--	--
ORTHOMCL1014	NO343_00930	--	--	--	--	--	--
ORTHOMCL1015	NO343_00940	--	--	--	--	--	--
ORTHOMCL1016	NO343_01055	--	--	--	--	--	--
ORTHOMCL1017	NO343_01105	--	--	--	--	--	--
ORTHOMCL1018	NO343_01110	--	--	--	--	--	--
ORTHOMCL1019	NO343_01160	--	--	--	--	--	--
ORTHOMCL1020	NO343_01790	--	--	--	--	--	--
ORTHOMCL1021	NO343_01795	--	--	--	--	--	--
ORTHOMCL1022	NO343_01800	--	--	--	--	--	--
ORTHOMCL1023	NO343_01805	--	--	--	--	--	--
ORTHOMCL1024	NO343_01885	--	--	--	--	--	--
ORTHOMCL1025	NO343_01890	--	--	--	--	--	--
ORTHOMCL1026	NO343_01895	--	--	--	--	--	--
ORTHOMCL1027	NO343_02020	--	--	--	--	--	--
ORTHOMCL1028	NO343_02025	--	--	--	--	--	--
ORTHOMCL1029	NO343_02040	--	--	--	--	--	--
ORTHOMCL1030	NO343_02050	--	--	--	--	--	--
ORTHOMCL1031	NO343_02060	--	--	--	--	--	--
ORTHOMCL1032	NO343_02110	--	--	--	--	--	--
ORTHOMCL1033	NO343_02115	--	--	--	--	--	--
ORTHOMCL1034	NO343_02135	--	--	--	--	--	--
ORTHOMCL1035	NO343_02140	--	--	--	--	--	--
ORTHOMCL1036	NO343_02145	--	--	--	--	--	--
ORTHOMCL1037	NO343_02150	--	--	--	--	--	--
ORTHOMCL1038	NO343_02575	--	--	--	--	--	--
ORTHOMCL1039	NO343_02700	--	--	--	--	--	--
ORTHOMCL1040	NO343_04010	--	--	--	--	--	--
ORTHOMCL1041	NO343_04015	--	--	--	--	--	--
ORTHOMCL1042	NO343_04025	--	--	--	--	--	--
ORTHOMCL1043	NO343_04030	--	--	--	--	--	--
ORTHOMCL1044	NO343_04045	--	--	--	--	--	--
ORTHOMCL1045	NO343_04090	--	--	--	--	--	--
ORTHOMCL1046	NO343_04095	--	--	--	--	--	--
ORTHOMCL1047	NO343_04110	--	--	--	--	--	--
ORTHOMCL1048	NO343_04715	--	--	--	--	--	--
ORTHOMCL1049	NO343_04805	--	--	--	--	--	--
ORTHOMCL1050	NO343_04810	--	--	--	--	--	--
ORTHOMCL1051	NO343_04820	--	--	--	--	--	--
ORTHOMCL1052	NO343_04825	--	--	--	--	--	--
ORTHOMCL1053	NO343_04830	--	--	--	--	--	--
ORTHOMCL1054	NO343_04835	--	--	--	--	--	--
ORTHOMCL1055	NO343_04840	--	--	--	--	--	--
ORTHOMCL1056	NO343_04845	--	--	--	--	--	--
ORTHOMCL1057	NO343_04850	--	--	--	--	--	--
ORTHOMCL1058	NO343_04865	--	--	--	--	--	--
ORTHOMCL1059	NO343_04870	--	--	--	--	--	--
ORTHOMCL1060	NO343_04875	--	--	--	--	--	--
ORTHOMCL1061	--	MCAP_RS04890	--	--	--	--	--
ORTHOMCL1062	--	MCAP_RS04900	--	--	--	--	--
ORTHOMCL1063	--	MCAP_RS04905	--	--	--	--	--
ORTHOMCL1064	--	MCAP_RS04910	--	--	--	--	--
ORTHOMCL1065	--	MCAP_RS04920	--	--	--	--	--
ORTHOMCL1066	--	MCAP_RS04925	--	--	--	--	--
ORTHOMCL1067	--	MCAP_RS04930	--	--	--	--	--
ORTHOMCL1068	--	MCAP_RS00880	--	--	--	--	--
ORTHOMCL1069	--	MCAP_RS04935	--	--	--	--	--
ORTHOMCL1070	--	MCAP_RS00910	--	--	--	--	--
ORTHOMCL1071	--	MCAP_RS04940	--	--	--	--	--
ORTHOMCL1072	--	MCAP_RS01360	--	--	--	--	--
ORTHOMCL1073	--	MCAP_RS01390	--	--	--	--	--
ORTHOMCL1074	--	MCAP_RS01470	--	--	--	--	--
ORTHOMCL1075	--	MCAP_RS01500	--	--	--	--	--
ORTHOMCL1076	--	MCAP_RS04970	--	--	--	--	--
ORTHOMCL1077	--	MCAP_RS04410	--	--	--	--	--
ORTHOMCL1078	--	MCAP_RS02810	--	--	--	--	--
ORTHOMCL1079	--	MCAP_RS04785	--	--	--	--	--
ORTHOMCL1080	--	MCAP_RS04810	--	--	--	--	--
ORTHOMCL1081	--	MCAP_RS03695	--	--	--	--	--
ORTHOMCL1082	--	--	M1601_RS05160	--	--	--	--
ORTHOMCL1083	--	--	M1601_RS05165	--	--	--	--
ORTHOMCL1084	--	--	M1601_RS04580	--	--	--	--
ORTHOMCL1085	--	--	M1601_RS04585	--	--	--	--
ORTHOMCL1086	--	--	M1601_RS05185	--	--	--	--
ORTHOMCL1087	--	--	M1601_RS05210	--	--	--	--
ORTHOMCL1088	--	--	M1601_RS00265	--	--	--	--
ORTHOMCL1089	--	--	M1601_RS00275	--	--	--	--
ORTHOMCL1090	--	--	M1601_RS05235	--	--	--	--
ORTHOMCL1091	--	--	M1601_RS05245	--	--	--	--
ORTHOMCL1092	--	--	M1601_RS05250	--	--	--	--
ORTHOMCL1093	--	--	M1601_RS05285	--	--	--	--
ORTHOMCL1094	--	--	M1601_RS05290	--	--	--	--
ORTHOMCL1095	--	--	M1601_RS05295	--	--	--	--
ORTHOMCL1096	--	--	M1601_RS05300	--	--	--	--
ORTHOMCL1097	--	--	M1601_RS05310	--	--	--	--
ORTHOMCL1098	--	--	M1601_RS05320	--	--	--	--
ORTHOMCL1099	--	--	M1601_RS05330	--	--	--	--
ORTHOMCL1100	--	--	M1601_RS05340	--	--	--	--
ORTHOMCL1101	--	--	M1601_RS05345	--	--	--	--
ORTHOMCL1102	--	--	M1601_RS05355	--	--	--	--
ORTHOMCL1103	--	--	M1601_RS04940	--	--	--	--
ORTHOMCL1104	--	--	M1601_RS01010	--	--	--	--
ORTHOMCL1105	--	--	M1601_RS01020	--	--	--	--
ORTHOMCL1106	--	--	M1601_RS01030	--	--	--	--
ORTHOMCL1107	--	--	M1601_RS05360	--	--	--	--
ORTHOMCL1108	--	--	M1601_RS05370	--	--	--	--
ORTHOMCL1109	--	--	M1601_RS05375	--	--	--	--
ORTHOMCL1110	--	--	M1601_RS01045	--	--	--	--
ORTHOMCL1111	--	--	M1601_RS04605	--	--	--	--
ORTHOMCL1112	--	--	M1601_RS05380	--	--	--	--
ORTHOMCL1113	--	--	M1601_RS05385	--	--	--	--
ORTHOMCL1114	--	--	M1601_RS05405	--	--	--	--
ORTHOMCL1115	--	--	M1601_RS01440	--	--	--	--
ORTHOMCL1116	--	--	M1601_RS01495	--	--	--	--
ORTHOMCL1117	--	--	M1601_RS05430	--	--	--	--
ORTHOMCL1118	--	--	M1601_RS01570	--	--	--	--
ORTHOMCL1119	--	--	M1601_RS05440	--	--	--	--
ORTHOMCL1120	--	--	M1601_RS05025	--	--	--	--
ORTHOMCL1121	--	--	M1601_RS05040	--	--	--	--
ORTHOMCL1122	--	--	M1601_RS05445	--	--	--	--
ORTHOMCL1123	--	--	M1601_RS05455	--	--	--	--
ORTHOMCL1124	--	--	M1601_RS05465	--	--	--	--
ORTHOMCL1125	--	--	M1601_RS05470	--	--	--	--
ORTHOMCL1126	--	--	M1601_RS05045	--	--	--	--
ORTHOMCL1127	--	--	M1601_RS05485	--	--	--	--
ORTHOMCL1128	--	--	M1601_RS05500	--	--	--	--
ORTHOMCL1129	--	--	M1601_RS05515	--	--	--	--
ORTHOMCL1130	--	--	M1601_RS05520	--	--	--	--
ORTHOMCL1131	--	--	M1601_RS05530	--	--	--	--
ORTHOMCL1132	--	--	M1601_RS05535	--	--	--	--
ORTHOMCL1133	--	--	M1601_RS05545	--	--	--	--
ORTHOMCL1134	--	--	M1601_RS05550	--	--	--	--
ORTHOMCL1135	--	--	M1601_RS05570	--	--	--	--
ORTHOMCL1136	--	--	M1601_RS05575	--	--	--	--
ORTHOMCL1137	--	--	M1601_RS04950	--	--	--	--
ORTHOMCL1138	--	--	M1601_RS05585	--	--	--	--
ORTHOMCL1139	--	--	M1601_RS05590	--	--	--	--
ORTHOMCL1140	--	--	M1601_RS02775	--	--	--	--
ORTHOMCL1141	--	--	M1601_RS05605	--	--	--	--
ORTHOMCL1142	--	--	M1601_RS05625	--	--	--	--
ORTHOMCL1143	--	--	M1601_RS05645	--	--	--	--
ORTHOMCL1144	--	--	M1601_RS05650	--	--	--	--
ORTHOMCL1145	--	--	M1601_RS05700	--	--	--	--
ORTHOMCL1146	--	--	M1601_RS05710	--	--	--	--
ORTHOMCL1147	--	--	M1601_RS05720	--	--	--	--
ORTHOMCL1148	--	--	M1601_RS03220	--	--	--	--
ORTHOMCL1149	--	--	M1601_RS04650	--	--	--	--
ORTHOMCL1150	--	--	M1601_RS04655	--	--	--	--
ORTHOMCL1151	--	--	M1601_RS04660	--	--	--	--
ORTHOMCL1152	--	--	M1601_RS04665	--	--	--	--
ORTHOMCL1153	--	--	M1601_RS05745	--	--	--	--
ORTHOMCL1154	--	--	M1601_RS05750	--	--	--	--
ORTHOMCL1155	--	--	M1601_RS05760	--	--	--	--
ORTHOMCL1156	--	--	M1601_RS05765	--	--	--	--
ORTHOMCL1157	--	--	M1601_RS05770	--	--	--	--
ORTHOMCL1158	--	--	M1601_RS03350	--	--	--	--
ORTHOMCL1159	--	--	M1601_RS03355	--	--	--	--
ORTHOMCL1160	--	--	M1601_RS05790	--	--	--	--
ORTHOMCL1161	--	--	M1601_RS05800	--	--	--	--
ORTHOMCL1162	--	--	M1601_RS05830	--	--	--	--
ORTHOMCL1163	--	--	M1601_RS04125	--	--	--	--
ORTHOMCL1164	--	--	M1601_RS05865	--	--	--	--
ORTHOMCL1165	--	--	M1601_RS05885	--	--	--	--
ORTHOMCL1166	--	--	M1601_RS05890	--	--	--	--
ORTHOMCL1167	--	--	M1601_RS05900	--	--	--	--
ORTHOMCL1168	--	--	M1601_RS05910	--	--	--	--
ORTHOMCL1169	--	--	M1601_RS05920	--	--	--	--
ORTHOMCL1170	--	--	M1601_RS05925	--	--	--	--
ORTHOMCL1171	--	--	M1601_RS05115	--	--	--	--
ORTHOMCL1172	--	--	M1601_RS05120	--	--	--	--
ORTHOMCL1173	--	--	M1601_RS05935	--	--	--	--
ORTHOMCL1174	--	--	M1601_RS05975	--	--	--	--
ORTHOMCL1175	--	--	--	MSB_RS05105	--	--	--
ORTHOMCL1176	--	--	--	MSB_RS00200	--	--	--
ORTHOMCL1177	--	--	--	MSB_RS00225	--	--	--
ORTHOMCL1178	--	--	--	MSB_RS00230	--	--	--
ORTHOMCL1179	--	--	--	MSB_RS00330	--	--	--
ORTHOMCL1180	--	--	--	MSB_RS00355	--	--	--
ORTHOMCL1181	--	--	--	MSB_RS00555	--	--	--
ORTHOMCL1182	--	--	--	MSB_RS00885	--	--	--
ORTHOMCL1183	--	--	--	MSB_RS01055	--	--	--
ORTHOMCL1184	--	--	--	MSB_RS05155	--	--	--
ORTHOMCL1185	--	--	--	MSB_RS05160	--	--	--
ORTHOMCL1186	--	--	--	MSB_RS05165	--	--	--
ORTHOMCL1187	--	--	--	MSB_RS02485	--	--	--
ORTHOMCL1188	--	--	--	MSB_RS05175	--	--	--
ORTHOMCL1189	--	--	--	MSB_RS05180	--	--	--
ORTHOMCL1190	--	--	--	MSB_RS05190	--	--	--
ORTHOMCL1191	--	--	--	MSB_RS02880	--	--	--
ORTHOMCL1192	--	--	--	MSB_RS02885	--	--	--
ORTHOMCL1193	--	--	--	MSB_RS05195	--	--	--
ORTHOMCL1194	--	--	--	MSB_RS05200	--	--	--
ORTHOMCL1195	--	--	--	MSB_RS02945	--	--	--
ORTHOMCL1196	--	--	--	MSB_RS03115	--	--	--
ORTHOMCL1197	--	--	--	MSB_RS04880	--	--	--
ORTHOMCL1198	--	--	--	MSB_RS04990	--	--	--
ORTHOMCL1199	--	--	--	MSB_RS05225	--	--	--
ORTHOMCL1200	--	--	--	MSB_RS05240	--	--	--
ORTHOMCL1201	--	--	--	MSB_RS03550	--	--	--
ORTHOMCL1202	--	--	--	MSB_RS05250	--	--	--
ORTHOMCL1203	--	--	--	MSB_RS05255	--	--	--
ORTHOMCL1204	--	--	--	MSB_RS05270	--	--	--
ORTHOMCL1205	--	--	--	MSB_RS05275	--	--	--
ORTHOMCL1206	--	--	--	MSB_RS05280	--	--	--
ORTHOMCL1207	--	--	--	MSB_RS03915	--	--	--
ORTHOMCL1208	--	--	--	MSB_RS04820	--	--	--
ORTHOMCL1209	--	--	--	MSB_RS03925	--	--	--
ORTHOMCL1210	--	--	--	MSB_RS05315	--	--	--
ORTHOMCL1211	--	--	--	MSB_RS05320	--	--	--
ORTHOMCL1212	--	--	--	MSB_RS04390	--	--	--
ORTHOMCL1213	--	--	--	MSB_RS04480	--	--	--
ORTHOMCL1214	--	--	--	MSB_RS05015	--	--	--
ORTHOMCL1215	--	--	--	MSB_RS04495	--	--	--
ORTHOMCL1216	--	--	--	--	MNF30_00080	--	--
ORTHOMCL1217	--	--	--	--	MNF30_00530	--	--
ORTHOMCL1218	--	--	--	--	MNF30_00975	--	--
ORTHOMCL1219	--	--	--	--	MNF30_00980	--	--
ORTHOMCL1220	--	--	--	--	MNF30_01120	--	--
ORTHOMCL1221	--	--	--	--	MNF30_01395	--	--
ORTHOMCL1222	--	--	--	--	MNF30_01400	--	--
ORTHOMCL1223	--	--	--	--	MNF30_01970	--	--
ORTHOMCL1224	--	--	--	--	MNF30_02015	--	--
ORTHOMCL1225	--	--	--	--	MNF30_02035	--	--
ORTHOMCL1226	--	--	--	--	MNF30_02040	--	--
ORTHOMCL1227	--	--	--	--	MNF30_02045	--	--
ORTHOMCL1228	--	--	--	--	MNF30_02050	--	--
ORTHOMCL1229	--	--	--	--	MNF30_02055	--	--
ORTHOMCL1230	--	--	--	--	MNF30_02815	--	--
ORTHOMCL1231	--	--	--	--	MNF30_02820	--	--
ORTHOMCL1232	--	--	--	--	MNF30_02830	--	--
ORTHOMCL1233	--	--	--	--	MNF30_02995	--	--
ORTHOMCL1234	--	--	--	--	MNF30_03250	--	--
ORTHOMCL1235	--	--	--	--	MNF30_03440	--	--
ORTHOMCL1236	--	--	--	--	MNF30_03445	--	--
ORTHOMCL1237	--	--	--	--	MNF30_03980	--	--
ORTHOMCL1238	--	--	--	--	--	MLC_RS00395	--
ORTHOMCL1239	--	--	--	--	--	MLC_RS00410	--
ORTHOMCL1240	--	--	--	--	--	MLC_RS05640	--
ORTHOMCL1241	--	--	--	--	--	MLC_RS05070	--
ORTHOMCL1242	--	--	--	--	--	MLC_RS00880	--
ORTHOMCL1243	--	--	--	--	--	MLC_RS01095	--
ORTHOMCL1244	--	--	--	--	--	MLC_RS01435	--
ORTHOMCL1245	--	--	--	--	--	MLC_RS01545	--
ORTHOMCL1246	--	--	--	--	--	MLC_RS05650	--
ORTHOMCL1247	--	--	--	--	--	MLC_RS01625	--
ORTHOMCL1248	--	--	--	--	--	MLC_RS05660	--
ORTHOMCL1249	--	--	--	--	--	MLC_RS02210	--
ORTHOMCL1250	--	--	--	--	--	MLC_RS02215	--
ORTHOMCL1251	--	--	--	--	--	MLC_RS02655	--
ORTHOMCL1252	--	--	--	--	--	MLC_RS03165	--
ORTHOMCL1253	--	--	--	--	--	MLC_RS03170	--
ORTHOMCL1254	--	--	--	--	--	MLC_RS05505	--
ORTHOMCL1255	--	--	--	--	--	MLC_RS03205	--
ORTHOMCL1256	--	--	--	--	--	MLC_RS03305	--
ORTHOMCL1257	--	--	--	--	--	MLC_RS03320	--
ORTHOMCL1258	--	--	--	--	--	MLC_RS03735	--
ORTHOMCL1259	--	--	--	--	--	MLC_RS03915	--
ORTHOMCL1260	--	--	--	--	--	MLC_RS04090	--
ORTHOMCL1261	--	--	--	--	--	MLC_RS05265	--
ORTHOMCL1262	--	--	--	--	--	MLC_RS04170	--
ORTHOMCL1263	--	--	--	--	--	MLC_RS04750	--
ORTHOMCL1264	--	--	--	--	--	MLC_RS05305	--
ORTHOMCL1265	--	--	--	--	--	MLC_RS04855	--
ORTHOMCL1266	--	--	--	--	--	--	MSC_0022
ORTHOMCL1267	--	--	--	--	--	--	MSC_0024
ORTHOMCL1268	--	--	--	--	--	--	MSC_0037
ORTHOMCL1269	--	--	--	--	--	--	MSC_0041
ORTHOMCL1270	--	--	--	--	--	--	MSC_0057
ORTHOMCL1271	--	--	--	--	--	--	MSC_0058
ORTHOMCL1272	--	--	--	--	--	--	MSC_0059
ORTHOMCL1273	--	--	--	--	--	--	MSC_0076
ORTHOMCL1274	--	--	--	--	--	--	MSC_0093
ORTHOMCL1275	--	--	--	--	--	--	MSC_0104
ORTHOMCL1276	--	--	--	--	--	--	MSC_0122
ORTHOMCL1277	--	--	--	--	--	--	MSC_0144
ORTHOMCL1278	--	--	--	--	--	--	MSC_0164
ORTHOMCL1279	--	--	--	--	--	--	MSC_0175
ORTHOMCL1280	--	--	--	--	--	--	MSC_0188
ORTHOMCL1281	--	--	--	--	--	--	MSC_0196
ORTHOMCL1282	--	--	--	--	--	--	MSC_0207
ORTHOMCL1283	--	--	--	--	--	--	MSC_0210
ORTHOMCL1284	--	--	--	--	--	--	MSC_0234
ORTHOMCL1285	--	--	--	--	--	--	MSC_0235
ORTHOMCL1286	--	--	--	--	--	--	MSC_0242
ORTHOMCL1287	--	--	--	--	--	--	MSC_0252
ORTHOMCL1288	--	--	--	--	--	--	MSC_0275
ORTHOMCL1289	--	--	--	--	--	--	MSC_0284
ORTHOMCL1290	--	--	--	--	--	--	MSC_0309
ORTHOMCL1291	--	--	--	--	--	--	MSC_0313
ORTHOMCL1292	--	--	--	--	--	--	MSC_0317
ORTHOMCL1293	--	--	--	--	--	--	MSC_0325
ORTHOMCL1294	--	--	--	--	--	--	MSC_0338
ORTHOMCL1295	--	--	--	--	--	--	MSC_0343
ORTHOMCL1296	--	--	--	--	--	--	MSC_0344
ORTHOMCL1297	--	--	--	--	--	--	MSC_0346
ORTHOMCL1298	--	--	--	--	--	--	MSC_0362
ORTHOMCL1299	--	--	--	--	--	--	MSC_0364
ORTHOMCL1300	--	--	--	--	--	--	MSC_0369
ORTHOMCL1301	--	--	--	--	--	--	MSC_0376
ORTHOMCL1302	--	--	--	--	--	--	MSC_0379
ORTHOMCL1303	--	--	--	--	--	--	MSC_0399
ORTHOMCL1304	--	--	--	--	--	--	MSC_0445
ORTHOMCL1305	--	--	--	--	--	--	MSC_0460
ORTHOMCL1306	--	--	--	--	--	--	MSC_0470
ORTHOMCL1307	--	--	--	--	--	--	MSC_0478
ORTHOMCL1308	--	--	--	--	--	--	MSC_0514
ORTHOMCL1309	--	--	--	--	--	--	MSC_0521
ORTHOMCL1310	--	--	--	--	--	--	MSC_0536
ORTHOMCL1311	--	--	--	--	--	--	MSC_0545
ORTHOMCL1312	--	--	--	--	--	--	MSC_0569
ORTHOMCL1313	--	--	--	--	--	--	MSC_0572
ORTHOMCL1314	--	--	--	--	--	--	MSC_0573
ORTHOMCL1315	--	--	--	--	--	--	MSC_0579
ORTHOMCL1316	--	--	--	--	--	--	MSC_0604
ORTHOMCL1317	--	--	--	--	--	--	MSC_0632
ORTHOMCL1318	--	--	--	--	--	--	MSC_0636
ORTHOMCL1319	--	--	--	--	--	--	MSC_0639
ORTHOMCL1320	--	--	--	--	--	--	MSC_0641
ORTHOMCL1321	--	--	--	--	--	--	MSC_0650
ORTHOMCL1322	--	--	--	--	--	--	MSC_0655
ORTHOMCL1323	--	--	--	--	--	--	MSC_0657
ORTHOMCL1324	--	--	--	--	--	--	MSC_0659
ORTHOMCL1325	--	--	--	--	--	--	MSC_0660
ORTHOMCL1326	--	--	--	--	--	--	MSC_0667
ORTHOMCL1327	--	--	--	--	--	--	MSC_0675
ORTHOMCL1328	--	--	--	--	--	--	MSC_0677
ORTHOMCL1329	--	--	--	--	--	--	MSC_0694
ORTHOMCL1330	--	--	--	--	--	--	MSC_0698
ORTHOMCL1331	--	--	--	--	--	--	MSC_0706
ORTHOMCL1332	--	--	--	--	--	--	MSC_0711
ORTHOMCL1333	--	--	--	--	--	--	MSC_0733
ORTHOMCL1334	--	--	--	--	--	--	MSC_0751
ORTHOMCL1335	--	--	--	--	--	--	MSC_0772
ORTHOMCL1336	--	--	--	--	--	--	MSC_0791
ORTHOMCL1337	--	--	--	--	--	--	MSC_0792
ORTHOMCL1338	--	--	--	--	--	--	MSC_0793
ORTHOMCL1339	--	--	--	--	--	--	MSC_0801
ORTHOMCL1340	--	--	--	--	--	--	MSC_0817
ORTHOMCL1341	--	--	--	--	--	--	MSC_0819
ORTHOMCL1342	--	--	--	--	--	--	MSC_0869
ORTHOMCL1343	--	--	--	--	--	--	MSC_0870
ORTHOMCL1344	--	--	--	--	--	--	MSC_0875
ORTHOMCL1345	--	--	--	--	--	--	MSC_0877
ORTHOMCL1346	--	--	--	--	--	--	MSC_0902
ORTHOMCL1347	--	--	--	--	--	--	MSC_0918
ORTHOMCL1348	--	--	--	--	--	--	MSC_0920
ORTHOMCL1349	--	--	--	--	--	--	MSC_0925
ORTHOMCL1350	--	--	--	--	--	--	MSC_0926
ORTHOMCL1351	--	--	--	--	--	--	MSC_0929
ORTHOMCL1352	--	--	--	--	--	--	MSC_0937
ORTHOMCL1353	--	--	--	--	--	--	MSC_0949
ORTHOMCL1354	--	--	--	--	--	--	MSC_0950
ORTHOMCL1355	--	--	--	--	--	--	MSC_0985
ORTHOMCL1356	--	--	--	--	--	--	MSC_0991
ORTHOMCL1357	--	--	--	--	--	--	MSC_0992
ORTHOMCL1358	--	--	--	--	--	--	MSC_0996
ORTHOMCL1359	--	--	--	--	--	--	MSC_1001
ORTHOMCL1360	--	--	--	--	--	--	MSC_1002
ORTHOMCL1361	--	--	--	--	--	--	MSC_1004
ORTHOMCL1362	--	--	--	--	--	--	MSC_1033
ORTHOMCL1363	--	--	--	--	--	--	MSC_1034
